# Supplementary material for: Global insights into the genome dynamics of Clostridioides difficile associated with antimicrobial resistance, virulence, and genomic adaptations among clonal lineages
Source: Front Cell Infect Microbiol. 2025 Jan 15;14:1493225. doi: 10.3389/fcimb.2024.1493225 (PMC11774869; doi:10.3389/fcimb.2024.1493225)
Supplement: Supplementary file 2 [file Table1.csv]

	Assembly Accession	Assembly Name	Organism Name	Organism Taxonomic ID	Organism Infraspecific Names Breed	Organism Infraspecific Names Strain	Organism Infraspecific Names Cultivar	Organism Infraspecific Names Ecotype	Organism Infraspecific Names Isolate	Organism Infraspecific Names Sex	Annotation Name	Assembly Stats Total Sequence Length	Assembly Stats Total Number of Chromosomes	Assembly Level	Assembly Release Date	WGS project accession	Assembly Stats Contig N50	Assembly Stats Scaffold N50	Assembly Stats Number of Scaffolds	Annotation BUSCO Complete	Annotation BUSCO Single Copy	Annotation BUSCO Duplicated	Annotation BUSCO Fragmented	Annotation BUSCO Missing	Annotation BUSCO Lineage	Assembly Sequencing Tech	Assembly Submitter	Assembly BioProject Accession	Assembly BioSample Accession	Annotation Count Gene Total	Annotation Count Gene Protein-coding	Annotation Count Gene Pseudogene	Type Material Display Text	CheckM marker set	CheckM completeness	CheckM contamination	id	year	country	host	ribotype	organism	title	Organism	ST	adk	atpA	dxr	glyA
1	GCA_018885085.1	ASM1888508v1	Clostridioides difficile	1496	NA	S-0253	NA	NA	NA	NA	NCBI Prokaryotic Genome Annotation Pipeline (PGAP)	4095894	2	Complete Genome	2021-06-15	NA	4089134	4089134	2	NA	NA	NA	NA	NA	NA	MinION Mk1c and Illumina NovaSeq 6000	University of Western Australia	PRJNA734443	SAMN19491759	3720	3551	40	NA	Peptostreptococcaceae	99.34	NA	19491759	2014	Australia	Homo sapiens	NA	Clostridioides difficile	Pathogen: clinical or host-associated sample from Clostridioides difficile	cdifficile	8	1	1	2	6
2	GCA_018884965.1	ASM1888496v1	Clostridioides difficile	1496	NA	Cd6	NA	NA	NA	NA	NCBI Prokaryotic Genome Annotation Pipeline (PGAP)	4321901	1	Complete Genome	2021-06-15	NA	4321901	4321901	1	NA	NA	NA	NA	NA	NA	Illumina and Oxford Nanopore MinION	University of Pennsylvania	PRJNA524299	SAMN11021904	4096	3868	100	NA	Peptostreptococcaceae	100	NA	11021904	2016	United States	Homo sapiens	NA	Clostridioides difficile	run10_barcode05	cdifficile	54	1	4	7	1
3	GCA_951803555.1	L-NTCD03	Clostridioides difficile	1496	NA	NA	NA	NA	L-NTCD03	NA	NA	4318385	1	Complete Genome	2023-09-11	NA	4318385	4318385	1	NA	NA	NA	NA	NA	NA	PacBio Sequel II	Leiden University Medical Center	PRJEB62683	SAMEA113563167	NA	NA	NA	NA	Peptostreptococcaceae	100	NA	37244761	2016	Netherlands	Homo sapiens	NA	Clostridioides difficile	L-NTCD03	cdifficile	39	3	7	10	8
4	GCA_015238635.1	ASM1523863v1	Clostridioides difficile	1496	NA	ATCC 43255	NA	NA	NA	NA	NCBI Prokaryotic Genome Annotation Pipeline (PGAP)	4313277	1	Complete Genome	2020-11-05	NA	4313277	4313277	1	NA	NA	NA	NA	NA	NA	Oxford Nanopore GridION; Illumina MiSeq	Brigham & Women's Hospital	PRJNA278886	SAMN13293454	4005	3792	84	NA	Peptostreptococcaceae	100	NA	13293454	2019	United States	Non-Homo sapiens	NA	Clostridioides difficile	Pathogen: environmental/food/other sample from Clostridioides difficile	cdifficile	46	4	1	6	1
5	GCA_003095675.1	ASM309567v1	Clostridioides difficile	1496	NA	CD161	NA	NA	NA	NA	NCBI Prokaryotic Genome Annotation Pipeline (PGAP)	4474333	3	Complete Genome	2018-05-06	NA	4295210	4295210	3	NA	NA	NA	NA	NA	NA	Complete Genomics	Guangzhou Medical University	PRJNA453128	SAMN08975018	4277	4050	98	NA	Peptostreptococcaceae	100	NA	8975018	2013	China	Non-Homo sapiens	NA	Clostridioides difficile	Microbe sample from Clostridioides difficile	cdifficile	37	3	7	3	8
6	GCA_022845595.1	ASM2284559v1	Clostridioides difficile	1496	NA	CE91-St50	NA	NA	NA	NA	Annotation submitted by Laboratory for Microbiome Sciences, Center for Integrative Medical Sciences, RIKEN	4293712	1	Complete Genome	2022-02-04	NA	4293712	4293712	1	NA	NA	NA	NA	NA	NA	Illumina MiSeq; PacBio Sequel	Laboratory for Microbiome Sciences, Center for Integrative Medical Sciences, RIKEN	PRJDB11902	SAMD00389847	4028	3916	NA	NA	Peptostreptococcaceae	100	NA	20121020	2018	Japan	Homo sapiens	NA	Clostridioides difficile	Clostridioides difficile CE91-St50	cdifficile	81	3	1	3	8
7	GCA_000953275.1	CD630DERM	Clostridioides difficile	1496	NA	630Derm	NA	NA	NA	NA	Annotation submitted by SC	4293049	1	Complete Genome	2014-12-16	NA	4293049	4293049	1	NA	NA	NA	NA	NA	NA	NA	SC	PRJEB7371	SAMEA2780266	3950	3803	92	NA	Peptostreptococcaceae	99.89	NA	3074931	NA	NA	Non-Homo sapiens	NA	Clostridioides difficile	CD630Derm1	cdifficile	54	1	4	7	1
8	GCA_002080065.1	ASM208006v1	Clostridioides difficile	1496	NA	630 delta erm	NA	NA	NA	NA	Annotation submitted by Goettingen Genomics Laboratory	4300929	2	Complete Genome	2017-04-05	NA	4293048	4293048	2	NA	NA	NA	NA	NA	NA	PacBio; Illumina GAIIx	Goettingen Genomics Laboratory	PRJNA326584	SAMN05285388	3934	3789	13	NA	Peptostreptococcaceae	99.89	NA	5285388	2005	United Kingdom	Homo sapiens	NA	Peptoclostridium difficile	Microbe sample from Clostridioides difficile	cdifficile	54	1	4	7	1
9	GCA_024972555.1	ASM2497255v1	Clostridioides difficile	1496	NA	CD060	NA	NA	NA	NA	NCBI Prokaryotic Genome Annotation Pipeline (PGAP)	4338261	2	Complete Genome	2022-09-06	NA	4289668	4289668	2	NA	NA	NA	NA	NA	NA	Illumina HiSeq PacBio; PacBio	Ruijin Hospital, Shanghai Jiao Tong University School of Medicine	PRJNA752438	SAMN20598402	4085	3894	62	NA	Peptostreptococcaceae	100	NA	20598402	2016	China	Homo sapiens	NA	Clostridioides difficile	Pathogen: clinical or host-associated sample from Clostridioides difficile	cdifficile	81	3	1	3	8
10	GCA_037923795.1	ASM3792379v1	Clostridioides difficile	1496	NA	Z1322HCD0116	NA	NA	NA	NA	NCBI Prokaryotic Genome Annotation Pipeline (PGAP)	4295596	2	Complete Genome	2024-03-31	NA	4287847	4287847	2	NA	NA	NA	NA	NA	NA	Illumina NovaSeq; Oxford Nanopore MinION	Division of biotechnology, Jeonbuk National University	PRJNA1087341	SAMN40440830	4048	3891	36	NA	Peptostreptococcaceae	100	NA	40440830	2022	South Korea	Homo sapiens	NA	Clostridioides difficile	Microbe sample from Clostridioides difficile	cdifficile	129	1	3	6	1
11	GCA_003313565.1	ASM331356v1	Clostridioides difficile	1496	NA	DSM 27639	NA	NA	NA	NA	Annotation submitted by Norddeutsches Zentrum für Mikrobielle Genomforschung	4263997	1	Complete Genome	2018-07-11	NA	4263997	4263997	1	NA	NA	NA	NA	NA	NA	PacBio; Illumina GAIIx	Norddeutsches Zentrum für Mikrobielle Genomforschung	PRJNA281731	SAMN03495889	3896	3759	7	NA	Peptostreptococcaceae	100	NA	3495889	2013	Germany	Homo sapiens	NA	Peptoclostridium difficile	Microbe sample from Clostridioides difficile	cdifficile	54	1	4	7	1
12	GCA_037920665.1	ASM3792066v1	Clostridioides difficile	1496	NA	Z1322PCD0028	NA	NA	NA	NA	NCBI Prokaryotic Genome Annotation Pipeline (PGAP)	4426933	3	Complete Genome	2024-03-31	NA	4262866	4262866	3	NA	NA	NA	NA	NA	NA	Illumina NovaSeq; Oxford Nanopore MinION	Division of biotechnology, Jeonbuk National University	PRJNA1087341	SAMN40440838	4186	4022	35	NA	Peptostreptococcaceae	99.34	NA	40440838	2022	South Korea	Non-Homo sapiens	NA	Clostridioides difficile	Microbe sample from Clostridioides difficile	cdifficile	2	1	1	2	1
13	GCA_018885045.1	ASM1888504v1	Clostridioides difficile	1496	NA	Cd1	NA	NA	NA	NA	NCBI Prokaryotic Genome Annotation Pipeline (PGAP)	4282853	4	Complete Genome	2021-06-15	NA	4259604	4259604	4	NA	NA	NA	NA	NA	NA	Illumina and Oxford Nanopore MinION	University of Pennsylvania	PRJNA524299	SAMN11021899	4072	3816	128	NA	Peptostreptococcaceae	100	NA	11021899	2015	United States	Homo sapiens	NA	Clostridioides difficile	run10_barcode04	cdifficile	188	1	1	9	9
14	GCA_015352155.2	ASM1535215v2	Clostridioides difficile	1496	NA	CDI-01	NA	NA	NA	NA	NCBI Prokaryotic Genome Annotation Pipeline (PGAP)	4256328	1	Complete Genome	2023-06-01	NA	4256328	4256328	1	NA	NA	NA	NA	NA	NA	PacBio	Centers for Disease Control and Prevention	PRJNA577141	SAMN13029148	3900	3713	57	NA	Peptostreptococcaceae	100	NA	13029148	2016	United States	Homo sapiens	NA	Clostridioides difficile	Pathogen: clinical or host-associated sample from Clostridioides difficile	cdifficile	1	1	1	1	10
15	GCA_037915445.1	ASM3791544v1	Clostridioides difficile	1496	NA	Z1323HCD0020	NA	NA	NA	NA	NCBI Prokaryotic Genome Annotation Pipeline (PGAP)	4255987	1	Complete Genome	2024-03-31	NA	4255987	4255987	1	NA	NA	NA	NA	NA	NA	Illumina NovaSeq; Oxford Nanopore MinION	Division of biotechnology, Jeonbuk National University	PRJNA1087341	SAMN40440854	3851	3699	37	NA	Peptostreptococcaceae	99.34	NA	40440854	2023	South Korea	Homo sapiens	NA	Clostridioides difficile	Microbe sample from Clostridioides difficile	cdifficile	42	1	1	2	1
16	GCA_024972275.1	ASM2497227v1	Clostridioides difficile	1496	NA	CD099	NA	NA	NA	NA	NCBI Prokaryotic Genome Annotation Pipeline (PGAP)	4302821	2	Complete Genome	2022-09-06	NA	4254228	4254228	2	NA	NA	NA	NA	NA	NA	Illumina HiSeq PacBio; PacBio	Ruijin Hospital, Shanghai Jiao Tong University School of Medicine	PRJNA752438	SAMN20598404	3985	3791	64	NA	Peptostreptococcaceae	100	NA	20598404	2017	China	Homo sapiens	NA	Clostridioides difficile	Pathogen: clinical or host-associated sample from Clostridioides difficile	cdifficile	37	3	7	3	8
17	GCA_003457015.1	ASM345701v1	Clostridioides difficile	1496	NA	DSM 102860	NA	NA	NA	NA	Annotation submitted by Norddeutsches Zentrum für Mikrobielle Genomforschung	4253785	1	Complete Genome	2018-09-05	NA	4253785	4253785	1	NA	NA	NA	NA	NA	NA	PacBio; Illumina GAIIx	Norddeutsches Zentrum für Mikrobielle Genomforschung	PRJNA379776	SAMN06619923	3990	3788	70	NA	Peptostreptococcaceae	99.45	NA	6619923	2014	Germany	Homo sapiens	NA	Clostridioides difficile	Microbe sample from Clostridioides difficile	cdifficile	5	1	6	4	7
18	GCA_003457035.1	ASM345703v1	Clostridioides difficile	1496	NA	DSM 102978	NA	NA	NA	NA	Annotation submitted by Norddeutsches Zentrum für Mikrobielle Genomforschung	4253783	1	Complete Genome	2018-09-05	NA	4253783	4253783	1	NA	NA	NA	NA	NA	NA	PacBio; Illumina GAIIx	Norddeutsches Zentrum für Mikrobielle Genomforschung	PRJNA376233	SAMN06368405	3989	3786	71	NA	Peptostreptococcaceae	99.45	NA	6368405	2015	Germany	Homo sapiens	NA	Clostridioides difficile	Microbe sample from Clostridioides difficile	cdifficile	5	1	6	4	7
19	GCA_963426535.1	L-TCD-01	Clostridioides difficile	1496	NA	L-TCD-01	NA	NA	NA	NA	NA	4253482	1	Complete Genome	2023-09-11	NA	4253482	4253482	1	NA	NA	NA	NA	NA	NA	PACBIO_SMRT	Leiden University Medical Center	PRJEB65717	SAMEA114332805	NA	NA	NA	NA	Peptostreptococcaceae	100	NA	37311955	2019	Netherlands	Homo sapiens	NA	Clostridioides difficile	L-TCD-01	cdifficile	2	1	1	2	1
20	GCA_018885065.1	ASM1888506v1	Clostridioides difficile	1496	NA	S-0352	NA	NA	NA	NA	NCBI Prokaryotic Genome Annotation Pipeline (PGAP)	4251987	1	Complete Genome	2021-06-15	NA	4251987	4251987	1	NA	NA	NA	NA	NA	NA	MinION Mk1c and Illumina NovaSeq 6000	University of Western Australia	PRJNA734443	SAMN19491760	3919	3735	55	NA	Peptostreptococcaceae	99.34	NA	19491760	2014	Australia	Homo sapiens	NA	Clostridioides difficile	Pathogen: clinical or host-associated sample from Clostridioides difficile	cdifficile	2	1	1	2	1
21	GCA_037934445.1	ASM3793444v1	Clostridioides difficile	1496	NA	Z1322HCD0033	NA	NA	NA	NA	NCBI Prokaryotic Genome Annotation Pipeline (PGAP)	4289640	3	Complete Genome	2024-03-31	NA	4249241	4249241	3	NA	NA	NA	NA	NA	NA	Illumina NovaSeq; Oxford Nanopore MinION	Division of biotechnology, Jeonbuk National University	PRJNA1087341	SAMN40440812	4038	3889	35	NA	Peptostreptococcaceae	100	NA	40440812	2022	South Korea	Homo sapiens	NA	Clostridioides difficile	Microbe sample from Clostridioides difficile	cdifficile	129	1	3	6	1
22	GCA_003456975.1	ASM345697v1	Clostridioides difficile	1496	NA	DSM 102859	NA	NA	NA	NA	Annotation submitted by Norddeutsches Zentrum für Mikrobielle Genomforschung	4247015	1	Complete Genome	2018-09-05	NA	4247015	4247015	1	NA	NA	NA	NA	NA	NA	PacBio; Illumina GAIIx	Norddeutsches Zentrum für Mikrobielle Genomforschung	PRJNA379775	SAMN06619921	3973	3768	71	NA	Peptostreptococcaceae	99.45	NA	6619921	2015	Germany	Homo sapiens	NA	Clostridioides difficile	Microbe sample from Clostridioides difficile	cdifficile	5	1	6	4	7
23	GCA_019095765.1	ASM1909576v1	Clostridioides difficile	1496	NA	NA	NA	NA	MAR286	NA	NCBI Prokaryotic Genome Annotation Pipeline (PGAP)	4242261	1	Complete Genome	2021-07-02	NA	4242261	4242261	1	NA	NA	NA	NA	NA	NA	Oxford Nanopore MinION; Illumina HiSeq	The University of Western Australia	PRJNA679085	SAMEA7490727	3892	3705	56	NA	Peptostreptococcaceae	100	NA	16627003	2018	Australia	Homo sapiens	NA	Clostridioides difficile	MAR286	cdifficile	37	3	7	3	8
24	GCA_003095695.1	ASM309569v1	Clostridioides difficile	1496	NA	CDT4	NA	NA	NA	NA	NCBI Prokaryotic Genome Annotation Pipeline (PGAP)	4289548	2	Complete Genome	2018-05-06	NA	4240954	4240954	2	NA	NA	NA	NA	NA	NA	Illumina HiSeq; PacBio	Guangzhou Medical University	PRJNA453123	SAMN08974752	4035	3811	96	NA	Peptostreptococcaceae	100	0.99	8974752	2014	China	Non-Homo sapiens	NA	Clostridioides difficile	Microbe sample from Clostridioides difficile	cdifficile	37	3	7	3	8
25	GCA_003482345.1	ASM348234v1	Clostridioides difficile	1496	NA	DSM 29745	NA	NA	NA	NA	Annotation submitted by Norddeutsches Zentrum für Mikrobielle Genomforschung	4240646	1	Complete Genome	2018-09-06	NA	4240646	4240646	1	NA	NA	NA	NA	NA	NA	PacBio; Illumina GAIIx	Norddeutsches Zentrum für Mikrobielle Genomforschung	PRJNA324342	SAMN05200826	3849	3705	11	NA	Peptostreptococcaceae	100	NA	5200826	2013	Germany	Homo sapiens	NA	Peptoclostridium difficile	Microbe sample from Clostridioides difficile	cdifficile	3	1	1	2	1
26	GCA_024972415.1	ASM2497241v1	Clostridioides difficile	1496	NA	G89	NA	NA	NA	NA	NCBI Prokaryotic Genome Annotation Pipeline (PGAP)	4288937	2	Complete Genome	2022-09-06	NA	4240344	4240344	2	NA	NA	NA	NA	NA	NA	Illumina HiSeq PacBio; PacBio	Ruijin Hospital, Shanghai Jiao Tong University School of Medicine	PRJNA752438	SAMN20598403	4000	3808	63	NA	Peptostreptococcaceae	100	NA	20598403	2018	China	Homo sapiens	NA	Clostridioides difficile	Pathogen: clinical or host-associated sample from Clostridioides difficile	cdifficile	81	3	1	3	8
27	GCA_024972115.1	ASM2497211v1	Clostridioides difficile	1496	NA	SH	NA	NA	NA	NA	NCBI Prokaryotic Genome Annotation Pipeline (PGAP)	4287439	2	Complete Genome	2022-09-06	NA	4238824	4238824	2	NA	NA	NA	NA	NA	NA	Illumina HiSeq PacBio; PacBio	Ruijin Hospital, Shanghai Jiao Tong University School of Medicine	PRJNA752438	SAMN20598405	3972	3774	68	NA	Peptostreptococcaceae	100	NA	20598405	2018	China	Homo sapiens	NA	Clostridioides difficile	Pathogen: clinical or host-associated sample from Clostridioides difficile	cdifficile	37	3	7	3	8
28	GCA_037941005.1	ASM3794100v1	Clostridioides difficile	1496	NA	Z1322HCD0031	NA	NA	NA	NA	NCBI Prokaryotic Genome Annotation Pipeline (PGAP)	4360013	5	Complete Genome	2024-03-31	NA	4237268	4237268	5	NA	NA	NA	NA	NA	NA	Illumina NovaSeq; Oxford Nanopore MinION	Division of biotechnology, Jeonbuk National University	PRJNA1087341	SAMN40440811	4057	3879	59	NA	Peptostreptococcaceae	99.34	NA	40440811	2022	South Korea	Homo sapiens	NA	Clostridioides difficile	Microbe sample from Clostridioides difficile	cdifficile	42	1	1	2	1
29	GCA_022695655.1	ASM2269565v1	Clostridioides difficile	1496	NA	CDB	NA	NA	NA	NA	NCBI Prokaryotic Genome Annotation Pipeline (PGAP)	4234172	1	Complete Genome	2022-03-25	NA	4234172	4234172	1	NA	NA	NA	NA	NA	NA	PacBio RS	Westlake University	PRJNA790702	SAMN24220739	3886	3707	50	NA	Peptostreptococcaceae	100	NA	24220739	2020	China	Homo sapiens	NA	Clostridioides difficile	Pathogen: clinical or host-associated sample from Clostridioides difficile	cdifficile	54	1	4	7	1
30	GCA_025758205.1	ASM2575820v1	Clostridioides difficile	1496	NA	R_phiCD75-3	NA	NA	NA	NA	NCBI Prokaryotic Genome Annotation Pipeline (PGAP)	4233065	1	Complete Genome	2022-10-19	NA	4233065	4233065	1	NA	NA	NA	NA	NA	NA	Oxford Nanopore MiniION	University of Chicago	PRJNA885086	SAMN31149538	3901	3715	58	NA	Peptostreptococcaceae	100	NA	31149538	NA	United States	Non-Homo sapiens	NA	Clostridioides difficile	Lysogeny R20921 with prophage phiCD75-3	cdifficile	1	1	1	1	10
31	GCA_018884925.1	ASM1888492v1	Clostridioides difficile	1496	NA	Cd7	NA	NA	NA	NA	NCBI Prokaryotic Genome Annotation Pipeline (PGAP)	4292701	4	Complete Genome	2021-06-15	NA	4231134	4231134	4	NA	NA	NA	NA	NA	NA	Illumina and Oxford Nanopore MinION	University of Pennsylvania	PRJNA524299	SAMN11021905	4034	3797	109	NA	Peptostreptococcaceae	100	NA	11021905	2016	United States	Homo sapiens	NA	Clostridioides difficile	run10_barcode06	cdifficile	43	1	7	6	1
32	GCA_003313545.1	ASM331354v1	Clostridioides difficile	1496	NA	DSM 27638	NA	NA	NA	NA	Annotation submitted by Norddeutsches Zentrum für Mikrobielle Genomforschung	4229698	1	Complete Genome	2018-07-11	NA	4229698	4229698	1	NA	NA	NA	NA	NA	NA	PacBio; Illumina GAIIx	Norddeutsches Zentrum für Mikrobielle Genomforschung	PRJNA281716	SAMN03495888	3833	3686	16	NA	Peptostreptococcaceae	100	NA	3495888	2013	Germany	Homo sapiens	NA	Peptoclostridium difficile	Microbe sample from Clostridioides difficile	cdifficile	1	1	1	1	10
33	GCA_003313585.1	ASM331358v1	Clostridioides difficile	1496	NA	DSM 27640	NA	NA	NA	NA	Annotation submitted by Norddeutsches Zentrum für Mikrobielle Genomforschung	4229629	1	Complete Genome	2018-07-11	NA	4229629	4229629	1	NA	NA	NA	NA	NA	NA	PacBio; Illumina GAIIx	Norddeutsches Zentrum für Mikrobielle Genomforschung	PRJNA281732	SAMN03495890	3834	3688	15	NA	Peptostreptococcaceae	100	NA	3495890	2013	Germany	Homo sapiens	NA	Peptoclostridium difficile	Microbe sample from Clostridioides difficile	cdifficile	1	1	1	1	10
34	GCA_025135955.1	ASM2513595v1	Clostridioides difficile	1496	NA	DSM 104450	NA	NA	NA	NA	Annotation submitted by Norddeutsches Zentrum für Mikrobielle Genomforschung	4270750	2	Complete Genome	2022-09-12	NA	4229131	4229131	2	NA	NA	NA	NA	NA	NA	PacBio; Illumina	Norddeutsches Zentrum für Mikrobielle Genomforschung	PRJNA387531	SAMN07156301	3994	3853	7	NA	Peptostreptococcaceae	100	NA	7156301	2016	Germany	Non-Homo sapiens	NA	Clostridioides difficile	Microbe sample from Clostridium difficile DSM104450	cdifficile	15	1	1	6	1
35	GCA_003481905.1	ASM348190v1	Clostridioides difficile	1496	NA	DSM 29688	NA	NA	NA	NA	Annotation submitted by Norddeutsches Zentrum für Mikrobielle Genomforschung	4228964	1	Complete Genome	2018-09-06	NA	4228964	4228964	1	NA	NA	NA	NA	NA	NA	PacBio; Illumina GAIIx	Norddeutsches Zentrum für Mikrobielle Genomforschung	PRJNA324334	SAMN05200625	3943	3802	7	NA	Peptostreptococcaceae	100	NA	5200625	2014	Germany	Homo sapiens	NA	Peptoclostridium difficile	Microbe sample from Clostridioides difficile	cdifficile	15	1	1	6	1
36	GCA_018884765.1	ASM1888476v1	Clostridioides difficile	1496	NA	Cd14	NA	NA	NA	NA	NCBI Prokaryotic Genome Annotation Pipeline (PGAP)	4240901	2	Complete Genome	2021-06-15	NA	4228375	4228375	2	NA	NA	NA	NA	NA	NA	Illumina and Oxford Nanopore MinION	University of Pennsylvania	PRJNA524299	SAMN11021912	4022	3806	89	NA	Peptostreptococcaceae	100	NA	11021912	2017	United States	Homo sapiens	NA	Clostridioides difficile	run13_barcode10	cdifficile	14	1	1	2	1
37	GCA_040436335.1	ASM4043633v1	Clostridioides difficile	1496	NA	ATCC 43600	NA	NA	NA	NA	Annotation submitted by Contact:Mitsutoshi Senoh National Institute of Infectious Diseases, Department of Bacteriology II; 4-7-1, Gakuen, Musashimurayama, Tokyo 208-0011, Japan	4219519	1	Complete Genome	2024-05-11	NA	4219519	4219519	1	NA	NA	NA	NA	NA	NA	Illumina NovaSeq6000; PacBio Sequel IIe	Contact:Mitsutoshi Senoh National Institute of Infectious Diseases, Department of Bacteriology II; 4-7-1, Gakuen, Musashimurayama, Tokyo 208-0011, Japan	PRJDB17993	SAMD00770387	3950	3823	NA	NA	Peptostreptococcaceae	100	NA	41275160	NA	Belgium	Homo sapiens	ribotype 014	Clostridioides difficile	Clostridioides difficile strain ATCC43600 PCR-ribotype 014	cdifficile	2	1	1	2	1
38	GCA_037918655.1	ASM3791865v1	Clostridioides difficile	1496	NA	Z1322PCD0055	NA	NA	NA	NA	NCBI Prokaryotic Genome Annotation Pipeline (PGAP)	4219318	1	Complete Genome	2024-03-31	NA	4219318	4219318	1	NA	NA	NA	NA	NA	NA	Illumina NovaSeq; Oxford Nanopore MinION	Division of biotechnology, Jeonbuk National University	PRJNA1087341	SAMN40440845	3925	3764	32	NA	Peptostreptococcaceae	100	NA	40440845	2022	South Korea	Non-Homo sapiens	NA	Clostridioides difficile	Microbe sample from Clostridioides difficile	cdifficile	129	1	3	6	1
39	GCA_003490105.1	ASM349010v1	Clostridioides difficile	1496	NA	DSM 28668	NA	NA	NA	NA	Annotation submitted by Norddeutsches Zentrum für Mikrobielle Genomforschung	4214812	1	Complete Genome	2018-09-07	NA	4214812	4214812	1	NA	NA	NA	NA	NA	NA	PacBio; Illumina GAIIx	Norddeutsches Zentrum für Mikrobielle Genomforschung	PRJNA281319	SAMN03487131	3810	3669	11	NA	Peptostreptococcaceae	100	NA	3487131	2014	Ghana	Homo sapiens	NA	Peptoclostridium difficile	Microbe sample from Clostridioides difficile	cdifficile	701	1	1	2	1
40	GCA_003482255.1	ASM348225v1	Clostridioides difficile	1496	NA	DSM 29627	NA	NA	NA	NA	Annotation submitted by Norddeutsches Zentrum für Mikrobielle Genomforschung	4209547	1	Complete Genome	2018-09-06	NA	4209547	4209547	1	NA	NA	NA	NA	NA	NA	PacBio; Illumina GAIIx	Norddeutsches Zentrum für Mikrobielle Genomforschung	PRJNA323778	SAMN05188752	3837	3699	8	NA	Peptostreptococcaceae	100	NA	5188752	2014	Indonesia	Homo sapiens	NA	Peptoclostridium difficile	Microbe sample from Clostridioides difficile	cdifficile	37	3	7	3	8
41	GCA_028743315.1	ASM2874331v1	Clostridioides difficile	1496	NA	P4D3A1-1	NA	NA	NA	NA	NA	4209110	1	Complete Genome	2023-02-20	NA	4209110	4209110	1	NA	NA	NA	NA	NA	NA	Illumina HiSeq; Oxford Nanopore MinION	Zymo Research Corporation	PRJNA933630	SAMN33244141	NA	NA	NA	NA	Peptostreptococcaceae	100	NA	33244141	2019	United States	Homo sapiens	NA	Clostridioides difficile	Microbe sample from Clostridioides difficile	cdifficile	1	1	1	1	10
42	GCA_018255775.1	ASM1825577v1	Clostridioides difficile	1496	NA	2015	NA	NA	NA	NA	NCBI Prokaryotic Genome Annotation Pipeline (PGAP)	4208592	1	Complete Genome	2021-05-04	NA	4208592	4208592	1	NA	NA	NA	NA	NA	NA	Oxford Nanopore; Illumina NextSeq	University of Nebraska-Lincoln	PRJNA725530	SAMN18882462	3847	3664	53	NA	Peptostreptococcaceae	100	NA	18882462	2007	United States	Homo sapiens	NA	Clostridioides difficile	Pathogen: clinical or host-associated sample from Clostridioides difficile	cdifficile	1	1	1	1	10
43	GCA_018884905.1	ASM1888490v1	Clostridioides difficile	1496	NA	Cd8	NA	NA	NA	NA	NCBI Prokaryotic Genome Annotation Pipeline (PGAP)	4274902	4	Complete Genome	2021-06-15	NA	4208073	4208073	4	NA	NA	NA	NA	NA	NA	Illumina and Oxford Nanopore MinION	University of Pennsylvania	PRJNA524299	SAMN11021906	4006	3759	118	NA	Peptostreptococcaceae	100	NA	11021906	2016	United States	Homo sapiens	NA	Clostridioides difficile	run13_barcode07	cdifficile	10	2	1	2	1
44	GCA_003482035.1	ASM348203v1	Clostridioides difficile	1496	NA	DSM 28196	NA	NA	NA	NA	Annotation submitted by Norddeutsches Zentrum für Mikrobielle Genomforschung	4205365	1	Complete Genome	2018-09-06	NA	4205365	4205365	1	NA	NA	NA	NA	NA	NA	PacBio; Illumina GAIIx	Norddeutsches Zentrum für Mikrobielle Genomforschung	PRJNA281315	SAMN03487125	3831	3688	12	NA	Peptostreptococcaceae	100	NA	3487125	2013	Germany	Homo sapiens	NA	Peptoclostridium difficile	Microbe sample from Clostridioides difficile	cdifficile	1	1	1	1	10
45	GCA_018884845.1	ASM1888484v1	Clostridioides difficile	1496	NA	Cd11	NA	NA	NA	NA	NCBI Prokaryotic Genome Annotation Pipeline (PGAP)	4404202	5	Complete Genome	2021-06-15	NA	4204887	4204887	5	NA	NA	NA	NA	NA	NA	Illumina and Oxford Nanopore MinION	University of Pennsylvania	PRJNA524299	SAMN11021909	4169	3934	104	NA	Peptostreptococcaceae	100	NA	11021909	2017	United States	Homo sapiens	NA	Clostridioides difficile	run13_barcode08	cdifficile	10	2	1	2	1
46	GCA_025758145.1	ASM2575814v1	Clostridioides difficile	1496	NA	R_cdtRstop8	NA	NA	NA	NA	NCBI Prokaryotic Genome Annotation Pipeline (PGAP)	4204879	1	Complete Genome	2022-10-19	NA	4204879	4204879	1	NA	NA	NA	NA	NA	NA	Oxford Nanopore MiniION	University of Chicago	PRJNA885086	SAMN31149533	3852	3663	61	NA	Peptostreptococcaceae	100	NA	31149533	NA	United States	Non-Homo sapiens	NA	Clostridioides difficile	CdtR gene with premature stop codon in R20291 clone 8	cdifficile	1	1	1	1	10
47	GCA_025758185.1	ASM2575818v1	Clostridioides difficile	1496	NA	R_cdtRmut6.1	NA	NA	NA	NA	NCBI Prokaryotic Genome Annotation Pipeline (PGAP)	4204869	1	Complete Genome	2022-10-19	NA	4204869	4204869	1	NA	NA	NA	NA	NA	NA	Oxford Nanopore MiniION	University of Chicago	PRJNA885086	SAMN31149534	3847	3657	62	NA	Peptostreptococcaceae	100	NA	31149534	NA	United States	Non-Homo sapiens	NA	Clostridioides difficile	CdtR gene with 69bp deletion (as in ST1-75) in R20291 clone 6.1	cdifficile	1	1	1	1	10
48	GCA_025758165.1	ASM2575816v1	Clostridioides difficile	1496	NA	R_cdtRstop4.2	NA	NA	NA	NA	NCBI Prokaryotic Genome Annotation Pipeline (PGAP)	4204750	1	Complete Genome	2022-10-19	NA	4204750	4204750	1	NA	NA	NA	NA	NA	NA	Oxford Nanopore MiniION	University of Chicago	PRJNA885086	SAMN31149532	3846	3657	61	NA	Peptostreptococcaceae	100	NA	31149532	NA	United States	Non-Homo sapiens	NA	Clostridioides difficile	CdtR gene with premature stop codon in R20291 clone 4.2	cdifficile	1	1	1	1	10
49	GCA_015352015.2	ASM1535201v2	Clostridioides difficile	1496	NA	CDI-24	NA	NA	NA	NA	NCBI Prokaryotic Genome Annotation Pipeline (PGAP)	4221913	3	Complete Genome	2023-06-01	NA	4204712	4204712	3	NA	NA	NA	NA	NA	NA	PacBio	Centers for Disease Control and Prevention	PRJNA577141	SAMN13029171	3903	3736	38	NA	Peptostreptococcaceae	100	NA	13029171	2016	United States	Homo sapiens	NA	Clostridioides difficile	Pathogen: clinical or host-associated sample from Clostridioides difficile	cdifficile	14	1	1	2	1
50	GCA_025758245.1	ASM2575824v1	Clostridioides difficile	1496	NA	R_cdtRKO10.3	NA	NA	NA	NA	NCBI Prokaryotic Genome Annotation Pipeline (PGAP)	4204257	1	Complete Genome	2022-10-19	NA	4204257	4204257	1	NA	NA	NA	NA	NA	NA	Oxford Nanopore MiniION	University of Chicago	PRJNA885086	SAMN31149530	3845	3656	61	NA	Peptostreptococcaceae	100	NA	31149530	NA	United States	Non-Homo sapiens	NA	Clostridioides difficile	CdtR gene knocked out in R20291 clone 10.3	cdifficile	1	1	1	1	10
51	GCA_025758225.1	ASM2575822v1	Clostridioides difficile	1496	NA	R_cdtRKO8.1	NA	NA	NA	NA	NCBI Prokaryotic Genome Annotation Pipeline (PGAP)	4204192	1	Complete Genome	2022-10-19	NA	4204192	4204192	1	NA	NA	NA	NA	NA	NA	Oxford Nanopore MiniION	University of Chicago	PRJNA885086	SAMN31149531	3858	3670	60	NA	Peptostreptococcaceae	100	NA	31149531	NA	United States	Non-Homo sapiens	NA	Clostridioides difficile	CdtR gene knocked out in R20291 clone 8.1	cdifficile	1	1	1	1	10
52	GCA_018884745.1	ASM1888474v1	Clostridioides difficile	1496	NA	Cd16	NA	NA	NA	NA	NCBI Prokaryotic Genome Annotation Pipeline (PGAP)	4203966	1	Complete Genome	2021-06-15	NA	4203966	4203966	1	NA	NA	NA	NA	NA	NA	Illumina and Oxford Nanopore MinION	University of Pennsylvania	PRJNA524299	SAMN11021914	3965	3739	97	NA	Peptostreptococcaceae	100	NA	11021914	2017	United States	Homo sapiens	NA	Clostridioides difficile	run13_barcode12	cdifficile	2	1	1	2	1
53	GCA_002945515.1	ASM294551v1	Clostridioides difficile	1496	NA	CD-17-01474	NA	NA	NA	NA	NCBI Prokaryotic Genome Annotation Pipeline (PGAP)	4201330	1	Complete Genome	2018-02-12	NA	4201330	4201330	1	NA	NA	NA	NA	NA	NA	PacBio	Leibniz Institute DSMZ-German Collection of Microrganisms and Cell Cultures	PRJNA432093	SAMN08442093	3939	3719	93	NA	Peptostreptococcaceae	100	NA	8442093	2007	Germany	Homo sapiens	NA	Clostridioides difficile	Clostridioides difficile str. CD-17-01474 derived from str. NCTC13366	cdifficile	1	1	1	1	10
54	GCA_014236775.1	ASM1423677v1	Clostridioides difficile	1496	NA	DSM 105001	NA	NA	NA	NA	Annotation submitted by University Medical Center Goettingen	4198599	1	Complete Genome	2020-08-18	NA	4198599	4198599	1	NA	NA	NA	NA	NA	NA	PacBio; Illumina	University Medical Center Goettingen	PRJNA439324	SAMN08744682	3856	3715	6	NA	Peptostreptococcaceae	100	NA	8744682	2015	Germany	Homo sapiens	NA	Clostridioides difficile	Pathogen: clinical or host-associated sample from Clostridioides difficile	cdifficile	49	1	1	2	1
55	GCA_020097215.1	ASM2009721v1	Clostridioides difficile	1496	NA	FDAARGOS_1528	NA	NA	NA	NA	NCBI Prokaryotic Genome Annotation Pipeline (PGAP)	4375351	4	Complete Genome	2021-09-23	NA	4198598	4198598	4	NA	NA	NA	NA	NA	NA	Pacbio; Illumina	US Food and Drug Administration	PRJNA231221	SAMN21402695	4111	3935	46	NA	Peptostreptococcaceae	100	NA	21402695	NA	Germany	Non-Homo sapiens	NA	Clostridioides difficile	Pathogen: clinical or host-associated sample from Clostridioides difficile	cdifficile	49	1	1	2	1
56	GCA_034272075.1	ASM3427207v1	Clostridioides difficile	1496	NA	B1_2	NA	NA	NA	NA	Annotation submitted by Georg-August-University Goettingen	4244212	3	Complete Genome	2023-12-11	NA	4194230	4194230	3	NA	NA	NA	NA	NA	NA	Illumina MiSeq;Oxford Nanopore MiniION	Georg-August-University Goettingen	PRJNA997923	SAMN36692584	3889	3763	NA	NA	Peptostreptococcaceae	100	NA	36692584	2020	Germany	Non-Homo sapiens	NA	Clostridioides difficile	Microbe sample from Clostridioides difficile	cdifficile	3	1	1	2	1
57	GCA_003482225.1	ASM348222v1	Clostridioides difficile	1496	NA	DSM 28670	NA	NA	NA	NA	Annotation submitted by Norddeutsches Zentrum für Mikrobielle Genomforschung	4191653	1	Complete Genome	2018-09-06	NA	4191653	4191653	1	NA	NA	NA	NA	NA	NA	PacBio; Illumina GAIIx	Norddeutsches Zentrum für Mikrobielle Genomforschung	PRJNA281322	SAMN03487134	3892	3750	8	NA	Peptostreptococcaceae	100	NA	3487134	2014	Ghana	Homo sapiens	NA	Peptoclostridium difficile	Microbe sample from Clostridioides difficile	cdifficile	38	3	7	10	8
58	GCA_018884945.1	ASM1888494v1	Clostridioides difficile	1496	NA	Cd5	NA	NA	NA	NA	NCBI Prokaryotic Genome Annotation Pipeline (PGAP)	4272298	4	Complete Genome	2021-06-15	NA	4190414	4190414	4	NA	NA	NA	NA	NA	NA	Illumina and Oxford Nanopore MinION	University of Pennsylvania	PRJNA524299	SAMN11021903	3998	3770	100	NA	Peptostreptococcaceae	100	NA	11021903	2016	United States	Homo sapiens	NA	Clostridioides difficile	run9_barcode03	cdifficile	43	1	7	6	1
59	GCA_002812585.1	ASM281258v1	Clostridioides difficile	1496	NA	R0104a	NA	NA	NA	NA	NCBI Prokaryotic Genome Annotation Pipeline (PGAP)	4190038	1	Complete Genome	2017-12-06	NA	4190038	4190038	1	NA	NA	NA	NA	NA	NA	PacBio and Illumina MiSeq	New York Medical College	PRJNA420067	SAMN08104991	3921	3700	92	NA	Peptostreptococcaceae	100	NA	8104991	2014	United States	Homo sapiens	NA	Clostridioides difficile	Pathogen: clinical or host-associated sample from Clostridioides difficile	cdifficile	1	1	1	1	10
60	GCA_902386365.1	UHGG_MGYG-HGUT-02369	Clostridioides difficile	1496	NA	NA	NA	NA	MGYG-HGUT-02369	NA	NA	4190038	1	Complete Genome	2019-08-10	NA	4190038	4190038	1	NA	NA	NA	NA	NA	NA	NA	EMG	PRJEB33885	SAMEA5851873	NA	NA	NA	NA	Peptostreptococcaceae	100	NA	12520871	NA	United States	Homo sapiens	NA	Clostridioides difficile	Human gut genome	cdifficile	1	1	1	1	10
61	GCA_002812625.1	ASM281262v1	Clostridioides difficile	1496	NA	W0022a	NA	NA	NA	NA	NCBI Prokaryotic Genome Annotation Pipeline (PGAP)	4188456	1	Complete Genome	2017-12-06	NA	4188456	4188456	1	NA	NA	NA	NA	NA	NA	PacBio and Illumina MiSeq	New York Medical College	PRJNA420067	SAMN08104989	3947	3720	98	NA	Peptostreptococcaceae	100	NA	8104989	2014	United States	Homo sapiens	NA	Clostridioides difficile	Pathogen: clinical or host-associated sample from Clostridioides difficile	cdifficile	2	1	1	2	1
62	GCA_018884865.1	ASM1888486v1	Clostridioides difficile	1496	NA	Cd10	NA	NA	NA	NA	NCBI Prokaryotic Genome Annotation Pipeline (PGAP)	4245736	3	Complete Genome	2021-06-15	NA	4187195	4187195	3	NA	NA	NA	NA	NA	NA	Illumina and Oxford Nanopore MinION	University of Pennsylvania	PRJNA524299	SAMN11021908	3985	3755	102	NA	Peptostreptococcaceae	100	NA	11021908	2016	United States	Homo sapiens	NA	Clostridioides difficile	run10_barcode08	cdifficile	43	1	7	6	1
63	GCA_018884605.1	ASM1888460v1	Clostridioides difficile	1496	NA	Cd29	NA	NA	NA	NA	NCBI Prokaryotic Genome Annotation Pipeline (PGAP)	4186793	1	Complete Genome	2021-06-15	NA	4186793	4186793	1	NA	NA	NA	NA	NA	NA	Illumina and Oxford Nanopore MinION	University of Pennsylvania	PRJNA524299	SAMN11021927	3952	3667	158	NA	Peptostreptococcaceae	98.34	NA	11021927	2015	United States	Homo sapiens	NA	Clostridioides difficile	run15_barcode02	cdifficile	110	1	1	2	1
64	GCA_034274435.1	ASM3427443v1	Clostridioides difficile	1496	NA	SC084-01-01	NA	NA	NA	NA	Annotation submitted by Georg-August-University Goettingen	4362806	3	Complete Genome	2023-12-11	NA	4184644	4184644	3	NA	NA	NA	NA	NA	NA	Illumina GAIIx;PacBio	Georg-August-University Goettingen	PRJNA1001805	SAMN36815483	4077	3950	NA	NA	Peptostreptococcaceae	100	NA	36815483	2014	Germany	Homo sapiens	NA	Clostridioides difficile	Microbe sample from Clostridioides difficile SC084-01-01	cdifficile	3	1	1	2	1
65	GCA_016767095.1	ASM1676709v1	Clostridioides difficile	1496	NA	CD1801	NA	NA	NA	NA	NCBI Prokaryotic Genome Annotation Pipeline (PGAP)	4184560	1	Complete Genome	2021-01-28	NA	4184560	4184560	1	NA	NA	NA	NA	NA	NA	Illumina MiSeq; Oxford Nanopore GridION	University of Nottingham	PRJNA680994	SAMN16927930	3814	3570	114	NA	Peptostreptococcaceae	100	NA	16927930	2014	United Kingdom	Homo sapiens	NA	Clostridioides difficile	Microbe sample from Clostridioides difficile	cdifficile	11	5	8	5	11
66	GCA_009730495.1	ASM973049v1	Clostridioides difficile	1496	NA	FDAARGOS_723	NA	NA	NA	NA	NCBI Prokaryotic Genome Annotation Pipeline (PGAP)	4178106	1	Complete Genome	2019-12-05	NA	4178106	4178106	1	NA	NA	NA	NA	NA	NA	Pacbio; Illumina	US Food and Drug Administration	PRJNA231221	SAMN11056438	3863	3660	74	NA	Peptostreptococcaceae	100	NA	11056438	NA	United States	Homo sapiens	NA	Clostridioides difficile	Pathogen: clinical or host-associated sample from Clostridioides difficile	cdifficile	1	1	1	1	10
67	GCA_031359815.1	ASM3135981v1	Clostridioides difficile	1496	NA	M7404	NA	NA	NA	NA	NCBI Prokaryotic Genome Annotation Pipeline (PGAP)	4178077	1	Complete Genome	2023-09-12	NA	4178077	4178077	1	NA	NA	NA	NA	NA	NA	Illumina MiSeq; Oxford Nanopore MinION	Monash University	PRJNA937328	SAMN33402601	3820	3637	54	NA	Peptostreptococcaceae	100	NA	33402601	2005	Canada	Homo sapiens	NA	Clostridioides difficile	Microbe sample from Clostridioides difficile	cdifficile	1	1	1	1	10
68	GCA_002945755.1	ASM294575v1	Clostridioides difficile	1496	NA	08-00495	NA	NA	NA	NA	NCBI Prokaryotic Genome Annotation Pipeline (PGAP)	4177956	1	Complete Genome	2018-02-12	NA	4177956	4177956	1	NA	NA	NA	NA	NA	NA	PacBio	Leibniz Institute DSMZ-German Collection of Microrganisms and Cell Cultures	PRJNA432093	SAMN08443811	3902	3682	92	NA	Peptostreptococcaceae	100	NA	8443811	2008	Germany	Homo sapiens	NA	Clostridioides difficile	Clostridioides difficile clinical isolate 08-00495	cdifficile	1	1	1	1	10
69	GCA_015351935.2	ASM1535193v2	Clostridioides difficile	1496	NA	CDI-02	NA	NA	NA	NA	NCBI Prokaryotic Genome Annotation Pipeline (PGAP)	4177695	1	Complete Genome	2023-06-01	NA	4177695	4177695	1	NA	NA	NA	NA	NA	NA	Oxford Nanopore GridION	Centers for Disease Control and Prevention	PRJNA577141	SAMN13029149	3862	3702	31	NA	Peptostreptococcaceae	100	NA	13029149	2016	United States	Homo sapiens	NA	Clostridioides difficile	Pathogen: clinical or host-associated sample from Clostridioides difficile	cdifficile	34	1	5	7	1
70	GCA_003481965.1	ASM348196v1	Clostridioides difficile	1496	NA	DSM 29632	NA	NA	NA	NA	Annotation submitted by Norddeutsches Zentrum für Mikrobielle Genomforschung	4175826	1	Complete Genome	2018-09-06	NA	4175826	4175826	1	NA	NA	NA	NA	NA	NA	PacBio; Illumina GAIIx	Norddeutsches Zentrum für Mikrobielle Genomforschung	PRJNA323785	SAMN05188775	3805	3672	3	NA	Peptostreptococcaceae	100	NA	5188775	2014	Indonesia	Homo sapiens	NA	Peptoclostridium difficile	Microbe sample from Clostridioides difficile	cdifficile	103	1	1	2	15
71	GCA_037923265.1	ASM3792326v1	Clostridioides difficile	1496	NA	Z1322PCD0001	NA	NA	NA	NA	NCBI Prokaryotic Genome Annotation Pipeline (PGAP)	4271674	2	Complete Genome	2024-03-31	NA	4172520	4172520	2	NA	NA	NA	NA	NA	NA	Illumina NovaSeq; Oxford Nanopore MinION	Division of biotechnology, Jeonbuk National University	PRJNA1087341	SAMN40440831	3931	3789	32	NA	Peptostreptococcaceae	100	NA	40440831	2022	South Korea	Non-Homo sapiens	NA	Clostridioides difficile	Microbe sample from Clostridioides difficile	cdifficile	102	1	1	2	1
72	GCA_036630125.1	cd221108_barcode08	Clostridioides difficile	1496	NA	cd221108_barcode08	NA	NA	NA	NA	Annotation submitted by Health & Environment, Institute of Environmental Science and Research	4173259	2	Complete Genome	2024-02-15	NA	4168836	4168836	2	NA	NA	NA	NA	NA	NA	Oxford Nanopore MinION	Health & Environment, Institute of Environmental Science and Research	PRJNA1057299	SAMN39127314	3785	3619	NA	NA	Peptostreptococcaceae	98.52	NA	39127314	2022	New Zealand	Homo sapiens	NA	Clostridioides difficile	Clostridioides difficile strain cd221108_barcode08	cdifficile	2	1	1	2	1
73	GCA_024399435.1	ASM2439943v1	Clostridioides difficile	1496	NA	DSM 104452	NA	NA	NA	NA	Annotation submitted by Leibniz Institute DSMZ	4167361	1	Complete Genome	2022-07-25	NA	4167361	4167361	1	NA	NA	NA	NA	NA	NA	PacBio; Illumina	Leibniz Institute DSMZ	PRJNA470591	SAMN09096995	3804	3661	11	NA	Peptostreptococcaceae	100	NA	9096995	2016	Germany	Non-Homo sapiens	NA	Clostridioides difficile	Microbe sample from Clostridioides difficile	cdifficile	2	1	1	2	1
74	GCA_001577795.1	ASM157779v1	Clostridioides difficile	1496	NA	08ACD0030	NA	NA	NA	NA	NCBI Prokaryotic Genome Annotation Pipeline (PGAP)	4167076	1	Complete Genome	2016-02-29	NA	4167076	4167076	1	NA	NA	NA	NA	NA	NA	PacBio	Canadian Science Centre for Human and Animal Health	PRJNA274772	SAMN03332454	3836	3627	84	NA	Peptostreptococcaceae	100	NA	3332454	2005	Canada	Homo sapiens	NA	Peptoclostridium difficile	Clostridium difficile strain 08ACD0030 clinical isolate from 2005	cdifficile	2	1	1	2	1
75	GCA_037932505.1	ASM3793250v1	Clostridioides difficile	1496	NA	Z1322HCD0045	NA	NA	NA	NA	NCBI Prokaryotic Genome Annotation Pipeline (PGAP)	4165980	1	Complete Genome	2024-03-31	NA	4165980	4165980	1	NA	NA	NA	NA	NA	NA	Illumina NovaSeq; Oxford Nanopore MinION	Division of biotechnology, Jeonbuk National University	PRJNA1087341	SAMN40440816	3837	3680	29	NA	Peptostreptococcaceae	100	NA	40440816	2022	South Korea	Homo sapiens	NA	Clostridioides difficile	Microbe sample from Clostridioides difficile	cdifficile	129	1	3	6	1
76	GCA_025136135.1	ASM2513613v1	Clostridioides difficile	1496	NA	DSM 104451	NA	NA	NA	NA	Annotation submitted by Norddeutsches Zentrum für Mikrobielle Genomforschung	4164224	1	Complete Genome	2022-09-12	NA	4164224	4164224	1	NA	NA	NA	NA	NA	NA	PacBio; Illumina	Norddeutsches Zentrum für Mikrobielle Genomforschung	PRJNA387533	SAMN07156305	3832	3697	5	NA	Peptostreptococcaceae	100	NA	7156305	2016	Germany	Non-Homo sapiens	NA	Clostridioides difficile	Microbe sample from Clostridium difficile	cdifficile	29	1	1	2	16
77	GCA_018884705.1	ASM1888470v1	Clostridioides difficile	1496	NA	Cd18	NA	NA	NA	NA	NCBI Prokaryotic Genome Annotation Pipeline (PGAP)	4356569	5	Complete Genome	2021-06-15	NA	4162950	4162950	5	NA	NA	NA	NA	NA	NA	Illumina and Oxford Nanopore MinION	University of Pennsylvania	PRJNA524299	SAMN11021916	4097	3786	182	NA	Peptostreptococcaceae	99.78	NA	11021916	2017	United States	Homo sapiens	NA	Clostridioides difficile	run16run17_barcode07	cdifficile	3	1	1	2	1
78	GCA_015352115.2	ASM1535211v2	Clostridioides difficile	1496	NA	CDI-30	NA	NA	NA	NA	NCBI Prokaryotic Genome Annotation Pipeline (PGAP)	4159444	1	Complete Genome	2023-06-01	NA	4159444	4159444	1	NA	NA	NA	NA	NA	NA	PacBio	Centers for Disease Control and Prevention	PRJNA577141	SAMN13029177	3809	3637	42	NA	Peptostreptococcaceae	100	NA	13029177	2016	United States	Homo sapiens	NA	Clostridioides difficile	Pathogen: clinical or host-associated sample from Clostridioides difficile	cdifficile	2	1	1	2	1
79	GCA_037915205.1	ASM3791520v1	Clostridioides difficile	1496	NA	Z1323HCD0021	NA	NA	NA	NA	NCBI Prokaryotic Genome Annotation Pipeline (PGAP)	4163313	2	Complete Genome	2024-03-31	NA	4149072	4149072	2	NA	NA	NA	NA	NA	NA	Illumina NovaSeq; Oxford Nanopore MinION	Division of biotechnology, Jeonbuk National University	PRJNA1087341	SAMN40440855	3820	3671	32	NA	Peptostreptococcaceae	100	NA	40440855	2023	South Korea	Homo sapiens	NA	Clostridioides difficile	Microbe sample from Clostridioides difficile	cdifficile	129	1	3	6	1
80	GCA_037922005.1	ASM3792200v1	Clostridioides difficile	1496	NA	Z1322PCD0018	NA	NA	NA	NA	NCBI Prokaryotic Genome Annotation Pipeline (PGAP)	4160342	2	Complete Genome	2024-03-31	NA	4148135	4148135	2	NA	NA	NA	NA	NA	NA	Illumina NovaSeq; Oxford Nanopore MinION	Division of biotechnology, Jeonbuk National University	PRJNA1087341	SAMN40440833	3930	3695	113	NA	Peptostreptococcaceae	95.21	0.66	40440833	2022	South Korea	Non-Homo sapiens	NA	Clostridioides difficile	Microbe sample from Clostridioides difficile	cdifficile	129	1	3	6	1
81	GCA_015352045.2	ASM1535204v2	Clostridioides difficile	1496	NA	CDI-22	NA	NA	NA	NA	NCBI Prokaryotic Genome Annotation Pipeline (PGAP)	4160564	3	Complete Genome	2023-06-01	NA	4141211	4141211	3	NA	NA	NA	NA	NA	NA	PacBio	Centers for Disease Control and Prevention	PRJNA577141	SAMN13029169	3796	3620	47	NA	Peptostreptococcaceae	100	NA	13029169	2016	United States	Homo sapiens	NA	Clostridioides difficile	Pathogen: clinical or host-associated sample from Clostridioides difficile	cdifficile	43	1	7	6	1
82	GCA_037920935.1	ASM3792093v1	Clostridioides difficile	1496	NA	Z1322PCD0027	NA	NA	NA	NA	NCBI Prokaryotic Genome Annotation Pipeline (PGAP)	4139863	1	Complete Genome	2024-03-31	NA	4139863	4139863	1	NA	NA	NA	NA	NA	NA	Illumina NovaSeq; Oxford Nanopore MinION	Division of biotechnology, Jeonbuk National University	PRJNA1087341	SAMN40440837	3844	3691	23	NA	Peptostreptococcaceae	100	NA	40440837	2022	South Korea	Non-Homo sapiens	NA	Clostridioides difficile	Microbe sample from Clostridioides difficile	cdifficile	203	1	22	2	1
83	GCA_015351965.2	ASM1535196v2	Clostridioides difficile	1496	NA	CDI-23	NA	NA	NA	NA	NCBI Prokaryotic Genome Annotation Pipeline (PGAP)	4139584	1	Complete Genome	2023-06-01	NA	4139584	4139584	1	NA	NA	NA	NA	NA	NA	PacBio	Centers for Disease Control and Prevention	PRJNA577141	SAMN13029170	3754	3584	41	NA	Peptostreptococcaceae	99.34	NA	13029170	2016	United States	Homo sapiens	NA	Clostridioides difficile	Pathogen: clinical or host-associated sample from Clostridioides difficile	cdifficile	42	1	1	2	1
84	GCA_003482165.1	ASM348216v1	Clostridioides difficile	1496	NA	DSM 29020	NA	NA	NA	NA	Annotation submitted by Norddeutsches Zentrum für Mikrobielle Genomforschung	4139418	1	Complete Genome	2018-09-06	NA	4139418	4139418	1	NA	NA	NA	NA	NA	NA	PacBio; Illumina GAIIx	Norddeutsches Zentrum für Mikrobielle Genomforschung	PRJNA281325	SAMN03487137	3762	3615	14	NA	Peptostreptococcaceae	100	NA	3487137	2014	Indonesia	Homo sapiens	NA	Peptoclostridium difficile	Microbe sample from Clostridioides difficile	cdifficile	11	5	8	5	11
85	GCA_003482125.1	ASM348212v1	Clostridioides difficile	1496	NA	DSM 28669	NA	NA	NA	NA	Annotation submitted by Norddeutsches Zentrum für Mikrobielle Genomforschung	4137693	1	Complete Genome	2018-09-06	NA	4137693	4137693	1	NA	NA	NA	NA	NA	NA	PacBio; Illumina GAIIx	Norddeutsches Zentrum für Mikrobielle Genomforschung	PRJNA281321	SAMN03487133	3816	3671	14	NA	Peptostreptococcaceae	100	NA	3487133	2014	Ghana	Homo sapiens	NA	Peptoclostridium difficile	Microbe sample from Clostridioides difficile	cdifficile	109	3	12	10	18
86	GCA_018885105.1	ASM1888510v1	Clostridioides difficile	1496	NA	S-0942	NA	NA	NA	NA	NCBI Prokaryotic Genome Annotation Pipeline (PGAP)	4129159	1	Complete Genome	2021-06-15	NA	4129159	4129159	1	NA	NA	NA	NA	NA	NA	MinION Mk1c and Illumina NovaSeq 6000	University of Western Australia	PRJNA734443	SAMN19491761	3777	3598	50	NA	Peptostreptococcaceae	100	NA	19491761	2016	Australia	Homo sapiens	NA	Clostridioides difficile	Pathogen: clinical or host-associated sample from Clostridioides difficile	cdifficile	34	1	5	7	1
87	GCA_037941895.1	ASM3794189v1	Clostridioides difficile	1496	NA	Z1322HCD0004	NA	NA	NA	NA	NCBI Prokaryotic Genome Annotation Pipeline (PGAP)	4129130	1	Complete Genome	2024-03-31	NA	4129130	4129130	1	NA	NA	NA	NA	NA	NA	Illumina NovaSeq; Oxford Nanopore MinION	Division of biotechnology, Jeonbuk National University	PRJNA1087341	SAMN40440807	3754	3592	33	NA	Peptostreptococcaceae	100	NA	40440807	2022	South Korea	Homo sapiens	NA	Clostridioides difficile	Microbe sample from Clostridioides difficile	cdifficile	129	1	3	6	1
88	GCA_002007885.1	ASM200788v1	Clostridioides difficile	1496	NA	BR81	NA	NA	NA	NA	NCBI Prokaryotic Genome Annotation Pipeline (PGAP)	4124384	1	Complete Genome	2017-02-28	NA	4124384	4124384	1	NA	NA	NA	NA	NA	NA	PacBio; Illumina HiSeq	Kyung Hee University	PRJNA369458	SAMN06286529	3786	3590	68	NA	Peptostreptococcaceae	99.34	NA	6286529	2016	South Korea	Homo sapiens	NA	Clostridioides difficile	Pathogen: Clostridium difficile isolated from feces of healthy infant	cdifficile	42	1	1	2	1
89	GCA_037943445.1	ASM3794344v1	Clostridioides difficile	1496	NA	Z1322PCD0068	NA	NA	NA	NA	NCBI Prokaryotic Genome Annotation Pipeline (PGAP)	4123870	1	Complete Genome	2024-03-31	NA	4123870	4123870	1	NA	NA	NA	NA	NA	NA	Illumina NovaSeq; Oxford Nanopore MinION	Division of biotechnology, Jeonbuk National University	PRJNA1087341	SAMN40440850	3742	3577	36	NA	Peptostreptococcaceae	99.34	NA	40440850	2022	South Korea	Non-Homo sapiens	NA	Clostridioides difficile	Microbe sample from Clostridioides difficile	cdifficile	42	1	1	2	1
90	GCA_008245165.1	ASM824516v1	Clostridioides difficile	1496	NA	Mta-79	NA	NA	NA	NA	NCBI Prokaryotic Genome Annotation Pipeline (PGAP)	4123685	1	Complete Genome	2019-09-03	NA	4123685	4123685	1	NA	NA	NA	NA	NA	NA	Illumina MiSeq; Oxford Nanopore MiniION	Baylor College of Medicine	PRJNA556848	SAMN12370807	3844	3634	87	NA	Peptostreptococcaceae	99.34	NA	12370807	2018	United States	Homo sapiens	RT255	Clostridioides difficile	Pathogen: clinical or host-associated sample from Clostridioides difficile infection	cdifficile	34	1	5	7	1
91	GCA_034273595.1	ASM3427359v1	Clostridioides difficile	1496	NA	SC083-01-01	NA	NA	NA	NA	Annotation submitted by Georg-August-University Goettingen	4168232	2	Complete Genome	2023-12-11	NA	4122919	4122919	2	NA	NA	NA	NA	NA	NA	Illumina GAIIx;PacBio	Georg-August-University Goettingen	PRJNA1001806	SAMN36815486	3830	3704	NA	NA	Peptostreptococcaceae	99.34	NA	36815486	2014	Germany	Homo sapiens	NA	Clostridioides difficile	Microbe sample from Clostridioides difficile SC083-01-01	cdifficile	8	1	1	2	6
92	GCA_003482065.1	ASM348206v1	Clostridioides difficile	1496	NA	DSM 28666	NA	NA	NA	NA	Annotation submitted by Norddeutsches Zentrum für Mikrobielle Genomforschung	4122585	1	Complete Genome	2018-09-06	NA	4122585	4122585	1	NA	NA	NA	NA	NA	NA	PacBio; Illumina GAIIx	Norddeutsches Zentrum für Mikrobielle Genomforschung	PRJNA281317	SAMN03487129	3725	3583	4	NA	Peptostreptococcaceae	100	NA	3487129	2014	Ghana	Homo sapiens	NA	Peptoclostridium difficile	Microbe sample from Clostridioides difficile	cdifficile	48	1	1	2	1
93	GCA_018884885.1	ASM1888488v1	Clostridioides difficile	1496	NA	Cd9	NA	NA	NA	NA	NCBI Prokaryotic Genome Annotation Pipeline (PGAP)	4121924	1	Complete Genome	2021-06-15	NA	4121924	4121924	1	NA	NA	NA	NA	NA	NA	Illumina and Oxford Nanopore MinION	University of Pennsylvania	PRJNA524299	SAMN11021907	3812	3605	79	NA	Peptostreptococcaceae	100	NA	11021907	2016	United States	Homo sapiens	NA	Clostridioides difficile	run10_barcode07	cdifficile	185	2	1	16	1
94	GCA_037930055.1	ASM3793005v1	Clostridioides difficile	1496	NA	Z1322HCD0081	NA	NA	NA	NA	NCBI Prokaryotic Genome Annotation Pipeline (PGAP)	4121275	1	Complete Genome	2024-03-31	NA	4121275	4121275	1	NA	NA	NA	NA	NA	NA	Illumina NovaSeq; Oxford Nanopore MinION	Division of biotechnology, Jeonbuk National University	PRJNA1087341	SAMN40440821	3813	3669	24	NA	Peptostreptococcaceae	100	NA	40440821	2022	South Korea	Homo sapiens	NA	Clostridioides difficile	Microbe sample from Clostridioides difficile	cdifficile	203	1	22	2	1
95	GCA_002946135.1	ASM294613v1	Clostridioides difficile	1496	NA	10-00253	NA	NA	NA	NA	NCBI Prokaryotic Genome Annotation Pipeline (PGAP)	4120065	1	Complete Genome	2018-02-12	NA	4120065	4120065	1	NA	NA	NA	NA	NA	NA	PacBio	Leibniz Institute DSMZ-German Collection of Microrganisms and Cell Cultures	PRJNA432093	SAMN08443881	3844	3618	97	NA	Peptostreptococcaceae	99.51	NA	8443881	2010	Germany	Homo sapiens	NA	Clostridioides difficile	Clostridioides difficile clinical isolate 10-00253	cdifficile	1	1	1	1	10
96	GCA_002945855.1	ASM294585v1	Clostridioides difficile	1496	NA	12-00011	NA	NA	NA	NA	NCBI Prokaryotic Genome Annotation Pipeline (PGAP)	4119932	1	Complete Genome	2018-02-12	NA	4119932	4119932	1	NA	NA	NA	NA	NA	NA	PacBio	Leibniz Institute DSMZ-German Collection of Microrganisms and Cell Cultures	PRJNA432093	SAMN08443813	3845	3624	93	NA	Peptostreptococcaceae	100	NA	8443813	2012	Germany	Homo sapiens	NA	Clostridioides difficile	Clostridioides difficile clinical isolate 12-00011	cdifficile	1	1	1	1	10
97	GCA_002946195.1	ASM294619v1	Clostridioides difficile	1496	NA	09-00072	NA	NA	NA	NA	NCBI Prokaryotic Genome Annotation Pipeline (PGAP)	4119929	1	Complete Genome	2018-02-12	NA	4119929	4119929	1	NA	NA	NA	NA	NA	NA	PacBio	Leibniz Institute DSMZ-German Collection of Microrganisms and Cell Cultures	PRJNA432093	SAMN08443921	3842	3629	85	NA	Peptostreptococcaceae	100	NA	8443921	NA	Germany	Homo sapiens	NA	Clostridioides difficile	Clostridioides difficile clinical isolate 09-00072	cdifficile	1	1	1	1	10
98	GCA_002946035.1	ASM294603v1	Clostridioides difficile	1496	NA	10-00078	NA	NA	NA	NA	NCBI Prokaryotic Genome Annotation Pipeline (PGAP)	4119749	1	Complete Genome	2018-02-12	NA	4119749	4119749	1	NA	NA	NA	NA	NA	NA	PacBio	Leibniz Institute DSMZ-German Collection of Microrganisms and Cell Cultures	PRJNA432093	SAMN08443877	3845	3535	182	NA	Peptostreptococcaceae	97.13	NA	8443877	2010	Germany	Homo sapiens	NA	Clostridioides difficile	Clostridioides difficile clinical isolate 10-00078	cdifficile	1	1	1	1	10
99	GCA_002945945.1	ASM294594v1	Clostridioides difficile	1496	NA	10-00071	NA	NA	NA	NA	NCBI Prokaryotic Genome Annotation Pipeline (PGAP)	4119720	1	Complete Genome	2018-02-12	NA	4119720	4119720	1	NA	NA	NA	NA	NA	NA	PacBio	Leibniz Institute DSMZ-German Collection of Microrganisms and Cell Cultures	PRJNA432093	SAMN08443812	3843	3627	88	NA	Peptostreptococcaceae	100	NA	8443812	2010	Germany	Homo sapiens	NA	Clostridioides difficile	Clostridioides difficile clinical isolate10-00071	cdifficile	1	1	1	1	10
100	GCA_002945665.1	ASM294566v1	Clostridioides difficile	1496	NA	12-00008	NA	NA	NA	NA	NCBI Prokaryotic Genome Annotation Pipeline (PGAP)	4119604	1	Complete Genome	2018-02-12	NA	4119604	4119604	1	NA	NA	NA	NA	NA	NA	PacBio	Leibniz Institute DSMZ-German Collection of Microrganisms and Cell Cultures	PRJNA432093	SAMN08443809	3842	3622	92	NA	Peptostreptococcaceae	100	NA	8443809	2012	Germany	Homo sapiens	NA	Clostridioides difficile	Clostridioides difficile clinical isolate 12-00008	cdifficile	1	1	1	1	10
101	GCA_002945415.1	ASM294541v1	Clostridioides difficile	1496	NA	CD-10-00484	NA	NA	NA	NA	NCBI Prokaryotic Genome Annotation Pipeline (PGAP)	4119484	1	Complete Genome	2018-02-12	NA	4119484	4119484	1	NA	NA	NA	NA	NA	NA	PacBio	Leibniz Institute DSMZ-German Collection of Microrganisms and Cell Cultures	PRJNA432093	SAMN08442145	3843	3626	89	NA	Peptostreptococcaceae	100	NA	8442145	2010	Germany	Homo sapiens	NA	Clostridioides difficile	Clostridioides difficile clinical isolate CD-10-00484	cdifficile	1	1	1	1	10
102	GCA_037933585.1	ASM3793358v1	Clostridioides difficile	1496	NA	Z1322HCD0038	NA	NA	NA	NA	NCBI Prokaryotic Genome Annotation Pipeline (PGAP)	4157148	3	Complete Genome	2024-03-31	NA	4116481	4116481	3	NA	NA	NA	NA	NA	NA	Illumina NovaSeq; Oxford Nanopore MinION	Division of biotechnology, Jeonbuk National University	PRJNA1087341	SAMN40440813	3791	3633	29	NA	Peptostreptococcaceae	99.34	NA	40440813	2022	South Korea	Homo sapiens	NA	Clostridioides difficile	Microbe sample from Clostridioides difficile	cdifficile	42	1	1	2	1
103	GCA_034271255.1	ASM3427125v1	Clostridioides difficile	1496	NA	TS3_3	NA	NA	NA	NA	Annotation submitted by Georg-August-University Goettingen	4116134	1	Complete Genome	2023-12-11	NA	4116134	4116134	1	NA	NA	NA	NA	NA	NA	Illumina MiSeq;Oxford Nanopore MiniION	Georg-August-University Goettingen	PRJNA997926	SAMN36692603	3756	3630	NA	NA	Peptostreptococcaceae	100	NA	36692603	2020	Germany	Non-Homo sapiens	NA	Clostridioides difficile	Microbe sample from Clostridioides difficile	cdifficile	1	1	1	1	10
104	GCA_037931695.1	ASM3793169v1	Clostridioides difficile	1496	NA	Z1322HCD0068	NA	NA	NA	NA	NCBI Prokaryotic Genome Annotation Pipeline (PGAP)	4115891	1	Complete Genome	2024-03-31	NA	4115891	4115891	1	NA	NA	NA	NA	NA	NA	Illumina NovaSeq; Oxford Nanopore MinION	Division of biotechnology, Jeonbuk National University	PRJNA1087341	SAMN40440818	3739	3582	28	NA	Peptostreptococcaceae	100	NA	40440818	2022	South Korea	Homo sapiens	NA	Clostridioides difficile	Microbe sample from Clostridioides difficile	cdifficile	129	1	3	6	1
105	GCA_037920055.1	ASM3792005v1	Clostridioides difficile	1496	NA	Z1322PCD0033	NA	NA	NA	NA	NCBI Prokaryotic Genome Annotation Pipeline (PGAP)	4149379	2	Complete Genome	2024-03-31	NA	4115380	4115380	2	NA	NA	NA	NA	NA	NA	Illumina NovaSeq; Oxford Nanopore MinION	Division of biotechnology, Jeonbuk National University	PRJNA1087341	SAMN40440840	3866	3645	93	NA	Peptostreptococcaceae	96.64	NA	40440840	2022	South Korea	Non-Homo sapiens	NA	Clostridioides difficile	Microbe sample from Clostridioides difficile	cdifficile	129	1	3	6	1
106	GCA_003482325.1	ASM348232v1	Clostridioides difficile	1496	NA	DSM 29637	NA	NA	NA	NA	Annotation submitted by Norddeutsches Zentrum für Mikrobielle Genomforschung	4114585	1	Complete Genome	2018-09-06	NA	4114585	4114585	1	NA	NA	NA	NA	NA	NA	PacBio; Illumina GAIIx	Norddeutsches Zentrum für Mikrobielle Genomforschung	PRJNA323788	SAMN05188782	3755	3619	6	NA	Peptostreptococcaceae	100	NA	5188782	2014	Indonesia	Homo sapiens	NA	Peptoclostridium difficile	Microbe sample from Clostridioides difficile	cdifficile	83	1	1	6	1
107	GCA_003482305.1	ASM348230v1	Clostridioides difficile	1496	NA	DSM 29629	NA	NA	NA	NA	Annotation submitted by Norddeutsches Zentrum für Mikrobielle Genomforschung	4111235	1	Complete Genome	2018-09-06	NA	4111235	4111235	1	NA	NA	NA	NA	NA	NA	PacBio; Illumina GAIIx	Norddeutsches Zentrum für Mikrobielle Genomforschung	PRJNA323780	SAMN05188758	3717	3576	11	NA	Peptostreptococcaceae	100	NA	5188758	2014	Indonesia	Homo sapiens	NA	Peptoclostridium difficile	Microbe sample from Clostridioides difficile	cdifficile	39	3	7	10	8
108	GCA_002812605.1	ASM281260v1	Clostridioides difficile	1496	NA	W0023a	NA	NA	NA	NA	NCBI Prokaryotic Genome Annotation Pipeline (PGAP)	4110080	1	Complete Genome	2017-12-06	NA	4110080	4110080	1	NA	NA	NA	NA	NA	NA	PacBio and Illumina MiSeq	New York Medical College	PRJNA420067	SAMN08104990	3804	3591	85	NA	Peptostreptococcaceae	99.34	NA	8104990	2014	United States	Homo sapiens	NA	Clostridioides difficile	Pathogen: clinical or host-associated sample from Clostridioides difficile	cdifficile	42	1	1	2	1
109	GCA_002073735.2	ASM207373v2	Clostridioides difficile	1496	NA	FDAARGOS_267	NA	NA	NA	NA	NCBI Prokaryotic Genome Annotation Pipeline (PGAP)	4286148	3	Complete Genome	2018-03-01	NA	4109635	4109635	3	NA	NA	NA	NA	NA	NA	PacBio; Illumina	University of Maryland School of Medicine Institute for Genome Sciences (IGS) - sequencing center	PRJNA231221	SAMN04875593	4049	3833	87	NA	Peptostreptococcaceae	100	NA	4875593	NA	United States	Non-Homo sapiens	NA	Clostridioides difficile	Pathogen: clinical or host-associated sample from Clostridioides difficile	cdifficile	3	1	1	2	1
110	GCA_037935125.1	ASM3793512v1	Clostridioides difficile	1496	NA	Z1322HCD0027	NA	NA	NA	NA	NCBI Prokaryotic Genome Annotation Pipeline (PGAP)	4103710	1	Complete Genome	2024-03-31	NA	4103710	4103710	1	NA	NA	NA	NA	NA	NA	Illumina NovaSeq; Oxford Nanopore MinION	Division of biotechnology, Jeonbuk National University	PRJNA1087341	SAMN40440810	3781	3688	29	NA	Peptostreptococcaceae	100	NA	40440810	2022	South Korea	Homo sapiens	NA	Clostridioides difficile	Microbe sample from Clostridioides difficile	cdifficile	203	1	22	2	1
111	GCA_018884665.1	ASM1888466v1	Clostridioides difficile	1496	NA	Cd23	NA	NA	NA	NA	NCBI Prokaryotic Genome Annotation Pipeline (PGAP)	4149746	3	Complete Genome	2021-06-15	NA	4101772	4101772	3	NA	NA	NA	NA	NA	NA	Illumina and Oxford Nanopore MinION	University of Pennsylvania	PRJNA524299	SAMN11021921	3849	3592	130	NA	Peptostreptococcaceae	99.34	NA	11021921	2017	United States	Homo sapiens	NA	Clostridioides difficile	run18_barcode08	cdifficile	53	1	2	2	1
112	GCA_018884825.1	ASM1888482v1	Clostridioides difficile	1496	NA	Cd12	NA	NA	NA	NA	NCBI Prokaryotic Genome Annotation Pipeline (PGAP)	4100358	1	Complete Genome	2021-06-15	NA	4100358	4100358	1	NA	NA	NA	NA	NA	NA	Illumina and Oxford Nanopore MinION	University of Pennsylvania	PRJNA524299	SAMN11021910	3780	3566	86	NA	Peptostreptococcaceae	99.34	NA	11021910	2017	United States	Homo sapiens	NA	Clostridioides difficile	run13_barcode09	cdifficile	42	1	1	2	1
113	GCA_009362915.1	ASM936291v1	Clostridioides difficile	1496	NA	TW11	NA	NA	NA	NA	NCBI Prokaryotic Genome Annotation Pipeline (PGAP)	4142594	2	Complete Genome	2019-10-27	NA	4100340	4100340	2	NA	NA	NA	NA	NA	NA	Illumina MiSeq; PacBio RSII	Institutes of Medical Science, Shanghai Jiao Tong University School of Medicine	PRJNA558841	SAMN12500617	3890	3598	158	NA	Peptostreptococcaceae	100	NA	12500617	2011	Taiwan	Non-Homo sapiens	NA	Clostridioides difficile	Pathogen: clinical or host-associated sample from Clostridioides difficile	cdifficile	11	5	8	5	11
114	GCA_037919485.1	ASM3791948v1	Clostridioides difficile	1496	NA	Z1322PCD0039	NA	NA	NA	NA	NCBI Prokaryotic Genome Annotation Pipeline (PGAP)	4095974	1	Complete Genome	2024-03-31	NA	4095974	4095974	1	NA	NA	NA	NA	NA	NA	Illumina NovaSeq; Oxford Nanopore MinION	Division of biotechnology, Jeonbuk National University	PRJNA1087341	SAMN40440842	3736	3593	30	NA	Peptostreptococcaceae	100	NA	40440842	2022	South Korea	Non-Homo sapiens	NA	Clostridioides difficile	Microbe sample from Clostridioides difficile	cdifficile	129	1	3	6	1
115	GCA_037917855.1	ASM3791785v1	Clostridioides difficile	1496	NA	Z1322PCD0066	NA	NA	NA	NA	NCBI Prokaryotic Genome Annotation Pipeline (PGAP)	4118453	2	Complete Genome	2024-03-31	NA	4094467	4094467	2	NA	NA	NA	NA	NA	NA	Illumina NovaSeq; Oxford Nanopore MinION	Division of biotechnology, Jeonbuk National University	PRJNA1087341	SAMN40440848	3813	3685	23	NA	Peptostreptococcaceae	100	NA	40440848	2022	South Korea	Non-Homo sapiens	NA	Clostridioides difficile	Microbe sample from Clostridioides difficile	cdifficile	203	1	22	2	1
116	GCA_002946535.2	ASM294653v2	Clostridioides difficile	1496	NA	R3	NA	NA	NA	NA	NCBI Prokaryotic Genome Annotation Pipeline (PGAP)	4093147	1	Complete Genome	2018-08-10	NA	4093147	4093147	1	NA	NA	NA	NA	NA	NA	PacBio	Los Alamos National Laboratory	PRJNA433221	SAMN08472585	3835	3557	150	NA	Peptostreptococcaceae	100	NA	8472585	2005	Canada	Non-Homo sapiens	NA	Clostridioides difficile	Microbe sample from Clostridioides difficile	cdifficile	11	5	8	5	11
117	GCA_002946555.2	ASM294655v2	Clostridioides difficile	1496	NA	R2	NA	NA	NA	NA	NCBI Prokaryotic Genome Annotation Pipeline (PGAP)	4093145	1	Complete Genome	2018-08-10	NA	4093145	4093145	1	NA	NA	NA	NA	NA	NA	PacBio	Los Alamos National Laboratory	PRJNA433219	SAMN08472503	3835	3557	150	NA	Peptostreptococcaceae	100	NA	8472503	2005	Canada	Non-Homo sapiens	NA	Clostridioides difficile	Microbe sample from Clostridioides difficile	cdifficile	11	5	8	5	11
118	GCA_002946515.2	ASM294651v2	Clostridioides difficile	1496	NA	R1	NA	NA	NA	NA	NCBI Prokaryotic Genome Annotation Pipeline (PGAP)	4093143	1	Complete Genome	2018-08-10	NA	4093143	4093143	1	NA	NA	NA	NA	NA	NA	PacBio	Los Alamos National Laboratory	PRJNA433218	SAMN08472502	3835	3557	150	NA	Peptostreptococcaceae	100	NA	8472502	2005	Canada	Non-Homo sapiens	NA	Clostridioides difficile	Microbe sample from Clostridioides difficile	cdifficile	11	5	8	5	11
119	GCA_037941545.1	ASM3794154v1	Clostridioides difficile	1496	NA	Z1322HCD0006	NA	NA	NA	NA	NCBI Prokaryotic Genome Annotation Pipeline (PGAP)	4120221	3	Complete Genome	2024-03-31	NA	4091965	4091965	3	NA	NA	NA	NA	NA	NA	Illumina NovaSeq; Oxford Nanopore MinION	Division of biotechnology, Jeonbuk National University	PRJNA1087341	SAMN40440808	3733	3587	32	NA	Peptostreptococcaceae	99.34	NA	40440808	2022	South Korea	Homo sapiens	NA	Clostridioides difficile	Microbe sample from Clostridioides difficile	cdifficile	42	1	1	2	1
120	GCA_037914975.1	ASM3791497v1	Clostridioides difficile	1496	NA	Z1323HCD0085	NA	NA	NA	NA	NCBI Prokaryotic Genome Annotation Pipeline (PGAP)	4088406	1	Complete Genome	2024-03-31	NA	4088406	4088406	1	NA	NA	NA	NA	NA	NA	Illumina NovaSeq; Oxford Nanopore MinION	Division of biotechnology, Jeonbuk National University	PRJNA1087341	SAMN40440859	3756	3604	22	NA	Peptostreptococcaceae	100	NA	40440859	2023	South Korea	Homo sapiens	NA	Clostridioides difficile	Microbe sample from Clostridioides difficile	cdifficile	203	1	22	2	1
121	GCA_037929155.1	ASM3792915v1	Clostridioides difficile	1496	NA	Z1322HCD0094	NA	NA	NA	NA	NCBI Prokaryotic Genome Annotation Pipeline (PGAP)	4142695	3	Complete Genome	2024-03-31	NA	4088385	4088385	3	NA	NA	NA	NA	NA	NA	Illumina NovaSeq; Oxford Nanopore MinION	Division of biotechnology, Jeonbuk National University	PRJNA1087341	SAMN40440824	3832	3730	29	NA	Peptostreptococcaceae	100	NA	40440824	2022	South Korea	Homo sapiens	NA	Clostridioides difficile	Microbe sample from Clostridioides difficile	cdifficile	203	1	22	2	1
122	GCA_037916535.1	ASM3791653v1	Clostridioides difficile	1496	NA	Z1322PCD0075	NA	NA	NA	NA	NCBI Prokaryotic Genome Annotation Pipeline (PGAP)	4088073	1	Complete Genome	2024-03-31	NA	4088073	4088073	1	NA	NA	NA	NA	NA	NA	Illumina NovaSeq; Oxford Nanopore MinION	Division of biotechnology, Jeonbuk National University	PRJNA1087341	SAMN40440852	3768	3618	20	NA	Peptostreptococcaceae	100	NA	40440852	2022	South Korea	Non-Homo sapiens	NA	Clostridioides difficile	Microbe sample from Clostridioides difficile	cdifficile	203	1	22	2	1
123	GCA_002234355.1	ASM223435v1	Clostridioides difficile	1496	NA	DH/NAP11/106/ST-42	NA	NA	NA	NA	NCBI Prokaryotic Genome Annotation Pipeline (PGAP)	4087127	1	Complete Genome	2017-07-27	NA	4087127	4087127	1	NA	NA	NA	NA	NA	NA	PacBio	Northwestern University	PRJNA393704	SAMN07339707	3743	3551	64	NA	Peptostreptococcaceae	99.34	NA	7339707	2012	United States	Homo sapiens	NA	Clostridioides difficile	Pathogen: clinical or host-associated sample from Clostridioides difficile	cdifficile	42	1	1	2	1
124	GCA_037933165.1	ASM3793316v1	Clostridioides difficile	1496	NA	Z1322HCD0041	NA	NA	NA	NA	NCBI Prokaryotic Genome Annotation Pipeline (PGAP)	4087117	1	Complete Genome	2024-03-31	NA	4087117	4087117	1	NA	NA	NA	NA	NA	NA	Illumina NovaSeq; Oxford Nanopore MinION	Division of biotechnology, Jeonbuk National University	PRJNA1087341	SAMN40440814	3786	3646	35	NA	Peptostreptococcaceae	100	NA	40440814	2022	South Korea	Homo sapiens	NA	Clostridioides difficile	Microbe sample from Clostridioides difficile	cdifficile	203	1	22	2	1
125	GCA_037914995.1	ASM3791499v1	Clostridioides difficile	1496	NA	Z1323HCD0047	NA	NA	NA	NA	NCBI Prokaryotic Genome Annotation Pipeline (PGAP)	4127860	3	Complete Genome	2024-03-31	NA	4087080	4087080	3	NA	NA	NA	NA	NA	NA	Illumina NovaSeq; Oxford Nanopore MinION	Division of biotechnology, Jeonbuk National University	PRJNA1087341	SAMN40440857	3766	3606	31	NA	Peptostreptococcaceae	99.34	NA	40440857	2023	South Korea	Homo sapiens	NA	Clostridioides difficile	Microbe sample from Clostridioides difficile	cdifficile	42	1	1	2	1
126	GCA_034272815.1	ASM3427281v1	Clostridioides difficile	1496	NA	J2_1	NA	NA	NA	NA	Annotation submitted by Georg-August-University Goettingen	4128186	2	Complete Genome	2023-12-11	NA	4081925	4081925	2	NA	NA	NA	NA	NA	NA	Illumina MiSeq;Oxford Nanopore MiniION	Georg-August-University Goettingen	PRJNA997922	SAMN36692536	3777	3652	NA	NA	Peptostreptococcaceae	99.34	NA	36692536	2020	Germany	Non-Homo sapiens	NA	Clostridioides difficile	Microbe sample from Clostridioides difficile	cdifficile	8	1	1	2	6
127	GCA_037929775.1	ASM3792977v1	Clostridioides difficile	1496	NA	Z1322HCD0087	NA	NA	NA	NA	NCBI Prokaryotic Genome Annotation Pipeline (PGAP)	4077405	1	Complete Genome	2024-03-31	NA	4077405	4077405	1	NA	NA	NA	NA	NA	NA	Illumina NovaSeq; Oxford Nanopore MinION	Division of biotechnology, Jeonbuk National University	PRJNA1087341	SAMN40440822	3681	3525	29	NA	Peptostreptococcaceae	99.34	NA	40440822	2022	South Korea	Homo sapiens	NA	Clostridioides difficile	Microbe sample from Clostridioides difficile	cdifficile	42	1	1	2	1
128	GCA_016766995.1	ASM1676699v1	Clostridioides difficile	1496	NA	CD9501	NA	NA	NA	NA	NCBI Prokaryotic Genome Annotation Pipeline (PGAP)	4077288	1	Complete Genome	2021-01-28	NA	4077288	4077288	1	NA	NA	NA	NA	NA	NA	Illumina MiSeq; Oxford Nanopore GridION	University of Nottingham	PRJNA680994	SAMN16927928	3803	3327	349	NA	Peptostreptococcaceae	100	NA	16927928	2014	United Kingdom	Homo sapiens	NA	Clostridioides difficile	Microbe sample from Clostridioides difficile	cdifficile	11	5	8	5	11
129	GCA_002812645.1	ASM281264v1	Clostridioides difficile	1496	NA	W0003a	NA	NA	NA	NA	NCBI Prokaryotic Genome Annotation Pipeline (PGAP)	4075361	1	Complete Genome	2017-12-06	NA	4075361	4075361	1	NA	NA	NA	NA	NA	NA	PacBio and Illumina MiSeq	New York Medical College	PRJNA420067	SAMN08104988	3766	3564	74	NA	Peptostreptococcaceae	99.34	NA	8104988	2014	United States	Homo sapiens	NA	Clostridioides difficile	Pathogen: clinical or host-associated sample from Clostridioides difficile	cdifficile	8	1	1	2	6
130	GCA_016766955.1	ASM1676695v1	Clostridioides difficile	1496	NA	M120	NA	NA	NA	NA	NCBI Prokaryotic Genome Annotation Pipeline (PGAP)	4075360	1	Complete Genome	2021-01-28	NA	4075360	4075360	1	NA	NA	NA	NA	NA	NA	Illumina MiSeq; Oxford Nanopore GridION	University of Nottingham	PRJNA680994	SAMN16927931	3727	3495	103	NA	Peptostreptococcaceae	100	NA	16927931	NA	NA	Homo sapiens	NA	Clostridioides difficile	Microbe sample from Clostridioides difficile	cdifficile	11	5	8	5	11
131	GCA_037914985.1	ASM3791498v1	Clostridioides difficile	1496	NA	Z1323HCD0065	NA	NA	NA	NA	NCBI Prokaryotic Genome Annotation Pipeline (PGAP)	4073886	1	Complete Genome	2024-03-31	NA	4073886	4073886	1	NA	NA	NA	NA	NA	NA	Illumina NovaSeq; Oxford Nanopore MinION	Division of biotechnology, Jeonbuk National University	PRJNA1087341	SAMN40440858	3681	3523	29	NA	Peptostreptococcaceae	99.34	NA	40440858	2023	South Korea	Homo sapiens	NA	Clostridioides difficile	Microbe sample from Clostridioides difficile	cdifficile	42	1	1	2	1
132	GCA_037929465.1	ASM3792946v1	Clostridioides difficile	1496	NA	Z1322HCD0092	NA	NA	NA	NA	NCBI Prokaryotic Genome Annotation Pipeline (PGAP)	4073072	1	Complete Genome	2024-03-31	NA	4073072	4073072	1	NA	NA	NA	NA	NA	NA	Illumina NovaSeq; Oxford Nanopore MinION	Division of biotechnology, Jeonbuk National University	PRJNA1087341	SAMN40440823	3674	3524	28	NA	Peptostreptococcaceae	99.34	NA	40440823	2022	South Korea	Homo sapiens	NA	Clostridioides difficile	Microbe sample from Clostridioides difficile	cdifficile	42	1	1	2	1
133	GCA_017592625.2	ASM1759262v2	Clostridioides difficile	1496	NA	S0756_078	NA	NA	NA	NA	NCBI Prokaryotic Genome Annotation Pipeline (PGAP)	4071782	1	Complete Genome	2022-12-22	NA	4071782	4071782	1	NA	NA	NA	NA	NA	NA	Oxford Nanopore MinION; Illumina MiSeq	University of Liege	PRJNA716140	SAMN18395883	3742	3539	74	NA	Peptostreptococcaceae	100	NA	18395883	2012	Belgium	Homo sapiens	NA	Clostridioides difficile	MIGS Cultured Bacterial sample from Clostridioides difficile	cdifficile	11	5	8	5	11
134	GCA_003482365.1	ASM348236v1	Clostridioides difficile	1496	NA	DSM 29747	NA	NA	NA	NA	Annotation submitted by Norddeutsches Zentrum für Mikrobielle Genomforschung	4071596	1	Complete Genome	2018-09-06	NA	4071596	4071596	1	NA	NA	NA	NA	NA	NA	PacBio; Illumina GAIIx	Norddeutsches Zentrum für Mikrobielle Genomforschung	PRJNA324343	SAMN05200827	3677	3533	12	NA	Peptostreptococcaceae	100	NA	5200827	2014	Germany	Homo sapiens	NA	Peptoclostridium difficile	Microbe sample from Clostridioides difficile	cdifficile	11	5	8	5	11
135	GCA_016767135.1	ASM1676713v1	Clostridioides difficile	1496	NA	2016	NA	NA	NA	NA	NCBI Prokaryotic Genome Annotation Pipeline (PGAP)	4070623	1	Complete Genome	2021-01-28	NA	4070623	4070623	1	NA	NA	NA	NA	NA	NA	Illumina MiSeq; Oxford Nanopore GridION	University of Nottingham	PRJNA680994	SAMN16927933	3715	3478	108	NA	Peptostreptococcaceae	100	NA	16927933	NA	Ireland	Homo sapiens	NA	Clostridioides difficile	Microbe sample from Clostridioides difficile	cdifficile	11	5	8	5	11
136	GCA_037942165.1	ASM3794216v1	Clostridioides difficile	1496	NA	Z1322HCD0002	NA	NA	NA	NA	NCBI Prokaryotic Genome Annotation Pipeline (PGAP)	4067876	1	Complete Genome	2024-03-31	NA	4067876	4067876	1	NA	NA	NA	NA	NA	NA	Illumina NovaSeq; Oxford Nanopore MinION	Division of biotechnology, Jeonbuk National University	PRJNA1087341	SAMN40440806	3733	3587	25	NA	Peptostreptococcaceae	100	NA	40440806	2022	South Korea	Homo sapiens	NA	Clostridioides difficile	Microbe sample from Clostridioides difficile	cdifficile	203	1	22	2	1
137	GCA_003697225.1	ASM369722v1	Clostridioides difficile	1496	NA	12038	NA	NA	NA	NA	NA	4077502	2	Complete Genome	2018-10-30	NA	4066982	4066982	2	NA	NA	NA	NA	NA	NA	PacBio RSII	BGI	PRJNA497978	SAMN10274224	NA	NA	NA	NA	Peptostreptococcaceae	100	NA	10274224	2015	China	Homo sapiens	NA	Clostridioides difficile	Pathogen: clinical or host-associated sample from Clostridioides difficile	cdifficile	11	5	8	5	11
138	GCA_016767115.1	ASM1676711v1	Clostridioides difficile	1496	NA	7009825	NA	NA	NA	NA	NCBI Prokaryotic Genome Annotation Pipeline (PGAP)	4065486	1	Complete Genome	2021-01-28	NA	4065486	4065486	1	NA	NA	NA	NA	NA	NA	Illumina MiSeq; Oxford Nanopore GridION	University of Nottingham	PRJNA680994	SAMN16927934	3703	3470	104	NA	Peptostreptococcaceae	100	NA	16927934	NA	Netherlands	Homo sapiens	NA	Clostridioides difficile	Microbe sample from Clostridioides difficile	cdifficile	11	5	8	5	11
139	GCA_037915725.1	ASM3791572v1	Clostridioides difficile	1496	NA	Z1323HCD0018	NA	NA	NA	NA	NCBI Prokaryotic Genome Annotation Pipeline (PGAP)	4065075	1	Complete Genome	2024-03-31	NA	4065075	4065075	1	NA	NA	NA	NA	NA	NA	Illumina NovaSeq; Oxford Nanopore MinION	Division of biotechnology, Jeonbuk National University	PRJNA1087341	SAMN40440853	3741	3614	25	NA	Peptostreptococcaceae	100	NA	40440853	2023	South Korea	Homo sapiens	NA	Clostridioides difficile	Microbe sample from Clostridioides difficile	cdifficile	203	1	22	2	1
140	GCA_037917495.1	ASM3791749v1	Clostridioides difficile	1496	NA	Z1322PCD0067	NA	NA	NA	NA	NCBI Prokaryotic Genome Annotation Pipeline (PGAP)	4096077	2	Complete Genome	2024-03-31	NA	4063290	4063290	2	NA	NA	NA	NA	NA	NA	Illumina NovaSeq; Oxford Nanopore MinION	Division of biotechnology, Jeonbuk National University	PRJNA1087341	SAMN40440849	3732	3573	31	NA	Peptostreptococcaceae	99.34	NA	40440849	2022	South Korea	Non-Homo sapiens	NA	Clostridioides difficile	Microbe sample from Clostridioides difficile	cdifficile	42	1	1	2	1
141	GCA_037930425.1	ASM3793042v1	Clostridioides difficile	1496	NA	Z1322HCD0073	NA	NA	NA	NA	NCBI Prokaryotic Genome Annotation Pipeline (PGAP)	4095038	3	Complete Genome	2024-03-31	NA	4060625	4060625	3	NA	NA	NA	NA	NA	NA	Illumina NovaSeq; Oxford Nanopore MinION	Division of biotechnology, Jeonbuk National University	PRJNA1087341	SAMN40440820	3706	3552	28	NA	Peptostreptococcaceae	99.34	NA	40440820	2022	South Korea	Homo sapiens	NA	Clostridioides difficile	Microbe sample from Clostridioides difficile	cdifficile	42	1	1	2	1
142	GCA_037921775.1	ASM3792177v1	Clostridioides difficile	1496	NA	Z1322PCD0023	NA	NA	NA	NA	NCBI Prokaryotic Genome Annotation Pipeline (PGAP)	4054156	1	Complete Genome	2024-03-31	NA	4054156	4054156	1	NA	NA	NA	NA	NA	NA	Illumina NovaSeq; Oxford Nanopore MinION	Division of biotechnology, Jeonbuk National University	PRJNA1087341	SAMN40440834	3705	3603	24	NA	Peptostreptococcaceae	100	NA	40440834	2022	South Korea	Non-Homo sapiens	NA	Clostridioides difficile	Microbe sample from Clostridioides difficile	cdifficile	203	1	22	2	1
143	GCA_037932125.1	ASM3793212v1	Clostridioides difficile	1496	NA	Z1322HCD0061	NA	NA	NA	NA	NCBI Prokaryotic Genome Annotation Pipeline (PGAP)	4053455	1	Complete Genome	2024-03-31	NA	4053455	4053455	1	NA	NA	NA	NA	NA	NA	Illumina NovaSeq; Oxford Nanopore MinION	Division of biotechnology, Jeonbuk National University	PRJNA1087341	SAMN40440817	3722	3626	28	NA	Peptostreptococcaceae	100	NA	40440817	2022	South Korea	Homo sapiens	NA	Clostridioides difficile	Microbe sample from Clostridioides difficile	cdifficile	203	1	22	2	1
144	GCA_037928795.1	ASM3792879v1	Clostridioides difficile	1496	NA	Z1322HCD0096	NA	NA	NA	NA	NCBI Prokaryotic Genome Annotation Pipeline (PGAP)	4050445	1	Complete Genome	2024-03-31	NA	4050445	4050445	1	NA	NA	NA	NA	NA	NA	Illumina NovaSeq; Oxford Nanopore MinION	Division of biotechnology, Jeonbuk National University	PRJNA1087341	SAMN40440825	3696	3602	23	NA	Peptostreptococcaceae	100	NA	40440825	2022	South Korea	Homo sapiens	NA	Clostridioides difficile	Microbe sample from Clostridioides difficile	cdifficile	203	1	22	2	1
145	GCA_003697205.1	ASM369720v1	Clostridioides difficile	1496	NA	CD10010	NA	NA	NA	NA	NA	4049580	1	Complete Genome	2018-10-30	NA	4049580	4049580	1	NA	NA	NA	NA	NA	NA	PacBio RSII	BGI	PRJNA497978	SAMN10274208	NA	NA	NA	NA	Peptostreptococcaceae	100	NA	10274208	2015	China	Homo sapiens	NA	Clostridioides difficile	Pathogen: clinical or host-associated sample from Clostridioides difficile	cdifficile	11	5	8	5	11
146	GCA_037921675.1	ASM3792167v1	Clostridioides difficile	1496	NA	Z1322PCD0024	NA	NA	NA	NA	NCBI Prokaryotic Genome Annotation Pipeline (PGAP)	4051581	2	Complete Genome	2024-03-31	NA	4046875	4046875	2	NA	NA	NA	NA	NA	NA	Illumina NovaSeq; Oxford Nanopore MinION	Division of biotechnology, Jeonbuk National University	PRJNA1087341	SAMN40440835	3711	3610	26	NA	Peptostreptococcaceae	100	NA	40440835	2022	South Korea	Non-Homo sapiens	NA	Clostridioides difficile	Microbe sample from Clostridioides difficile	cdifficile	203	1	22	2	1
147	GCA_037920325.1	ASM3792032v1	Clostridioides difficile	1496	NA	Z1322PCD0031	NA	NA	NA	NA	NCBI Prokaryotic Genome Annotation Pipeline (PGAP)	4095046	3	Complete Genome	2024-03-31	NA	4046300	4046300	3	NA	NA	NA	NA	NA	NA	Illumina NovaSeq; Oxford Nanopore MinION	Division of biotechnology, Jeonbuk National University	PRJNA1087341	SAMN40440839	3812	3598	89	NA	Peptostreptococcaceae	96.64	0.09	40440839	2022	South Korea	Non-Homo sapiens	NA	Clostridioides difficile	Microbe sample from Clostridioides difficile	cdifficile	42	1	1	2	1
148	GCA_037922655.1	ASM3792265v1	Clostridioides difficile	1496	NA	Z1322PCD0012	NA	NA	NA	NA	NCBI Prokaryotic Genome Annotation Pipeline (PGAP)	4095046	3	Complete Genome	2024-03-31	NA	4046300	4046300	3	NA	NA	NA	NA	NA	NA	Illumina NovaSeq; Oxford Nanopore MinION	Division of biotechnology, Jeonbuk National University	PRJNA1087341	SAMN40440832	3812	3598	89	NA	Peptostreptococcaceae	96.64	0.09	40440832	2022	South Korea	Non-Homo sapiens	NA	Clostridioides difficile	Microbe sample from Clostridioides difficile	cdifficile	42	1	1	2	1
149	GCA_009867095.1	ASM986709v1	Clostridioides difficile	1496	NA	CBA7204	NA	NA	NA	NA	NCBI Prokaryotic Genome Annotation Pipeline (PGAP)	4038993	1	Complete Genome	2020-01-14	NA	4038993	4038993	1	NA	NA	NA	NA	NA	NA	PacBio	World Institute of Kimchi	PRJNA451079	SAMN09039199	3744	3541	75	NA	Peptostreptococcaceae	100	NA	9039199	2017	South Korea	Homo sapiens	NA	Clostridioides difficile	Pathogen: clinical or host-associated sample from Clostridioides difficile CBA7204	cdifficile	203	1	22	2	1
150	GCA_037925435.1	ASM3792543v1	Clostridioides difficile	1496	NA	Z1322HCD0107	NA	NA	NA	NA	NCBI Prokaryotic Genome Annotation Pipeline (PGAP)	4137496	3	Complete Genome	2024-03-31	NA	4038061	4038061	3	NA	NA	NA	NA	NA	NA	Illumina NovaSeq; Oxford Nanopore MinION	Division of biotechnology, Jeonbuk National University	PRJNA1087341	SAMN40440828	3827	3677	20	NA	Peptostreptococcaceae	100	NA	40440828	2022	South Korea	Homo sapiens	NA	Clostridioides difficile	Microbe sample from Clostridioides difficile	cdifficile	203	1	22	2	1
151	GCA_037941305.1	ASM3794130v1	Clostridioides difficile	1496	NA	Z1322HCD0018	NA	NA	NA	NA	NCBI Prokaryotic Genome Annotation Pipeline (PGAP)	4169476	3	Complete Genome	2024-03-31	NA	4036161	4036161	3	NA	NA	NA	NA	NA	NA	Illumina NovaSeq; Oxford Nanopore MinION	Division of biotechnology, Jeonbuk National University	PRJNA1087341	SAMN40440809	3781	3628	28	NA	Peptostreptococcaceae	99.34	NA	40440809	2022	South Korea	Homo sapiens	NA	Clostridioides difficile	Microbe sample from Clostridioides difficile	cdifficile	42	1	1	2	1
152	GCA_037921315.1	ASM3792131v1	Clostridioides difficile	1496	NA	Z1322PCD0025	NA	NA	NA	NA	NCBI Prokaryotic Genome Annotation Pipeline (PGAP)	4018545	1	Complete Genome	2024-03-31	NA	4018545	4018545	1	NA	NA	NA	NA	NA	NA	Illumina NovaSeq; Oxford Nanopore MinION	Division of biotechnology, Jeonbuk National University	PRJNA1087341	SAMN40440836	3669	3517	22	NA	Peptostreptococcaceae	100	NA	40440836	2022	South Korea	Non-Homo sapiens	NA	Clostridioides difficile	Microbe sample from Clostridioides difficile	cdifficile	203	1	22	2	1
153	GCA_019931025.1	ASM1993102v1	Clostridioides difficile	1496	NA	FDAARGOS_1469	NA	NA	NA	NA	NCBI Prokaryotic Genome Annotation Pipeline (PGAP)	4045616	2	Complete Genome	2021-09-12	NA	4009395	4009395	2	NA	NA	NA	NA	NA	NA	Pacbio; Illumina	US Food and Drug Administration	PRJNA231221	SAMN20888886	3774	3520	125	NA	Peptostreptococcaceae	100	NA	20888886	NA	Germany	Non-Homo sapiens	NA	Clostridioides difficile	Pathogen: clinical or host-associated sample from Clostridioides difficile	cdifficile	11	5	8	5	11
154	GCA_015732535.1	ASM1573253v1	Clostridioides difficile	1496	NA	DSM 101085	NA	NA	NA	NA	Annotation submitted by Norddeutsches Zentrum für Mikrobielle Genomforschung	4045635	2	Complete Genome	2020-12-03	NA	4009385	4009385	2	NA	NA	NA	NA	NA	NA	PacBio; Illumina GAIIx	Norddeutsches Zentrum für Mikrobielle Genomforschung	PRJNA371401	SAMN06298620	3789	3618	39	NA	Peptostreptococcaceae	100	NA	6298620	2015	Germany	Homo sapiens	NA	Clostridioides difficile	Microbe sample from Clostridioides difficile	cdifficile	11	5	8	5	11
155	GCA_016767055.1	ASM1676705v1	Clostridioides difficile	1496	NA	CD4401	NA	NA	NA	NA	NCBI Prokaryotic Genome Annotation Pipeline (PGAP)	4004108	1	Complete Genome	2021-01-28	NA	4004108	4004108	1	NA	NA	NA	NA	NA	NA	Illumina MiSeq; Oxford Nanopore GridION	University of Nottingham	PRJNA680994	SAMN16927929	3630	3409	92	NA	Peptostreptococcaceae	100	NA	16927929	2014	United Kingdom	Homo sapiens	NA	Clostridioides difficile	Microbe sample from Clostridioides difficile	cdifficile	11	5	8	5	11
156	GCA_037918925.1	ASM3791892v1	Clostridioides difficile	1496	NA	Z1322PCD0052	NA	NA	NA	NA	NCBI Prokaryotic Genome Annotation Pipeline (PGAP)	4172850	7	Complete Genome	2024-03-31	NA	4001391	4001391	7	NA	NA	NA	NA	NA	NA	Illumina NovaSeq; Oxford Nanopore MinION	Division of biotechnology, Jeonbuk National University	PRJNA1087341	SAMN40440844	3807	3652	34	NA	Peptostreptococcaceae	100	NA	40440844	2022	South Korea	Non-Homo sapiens	NA	Clostridioides difficile	Microbe sample from Clostridioides difficile	cdifficile	129	1	3	6	1
157	GCA_016766975.1	ASM1676697v1	Clostridioides difficile	1496	NA	CD9701	NA	NA	NA	NA	NCBI Prokaryotic Genome Annotation Pipeline (PGAP)	4001197	1	Complete Genome	2021-01-28	NA	4001197	4001197	1	NA	NA	NA	NA	NA	NA	Illumina MiSeq; Oxford Nanopore GridION	University of Nottingham	PRJNA680994	SAMN16927927	3652	3421	102	NA	Peptostreptococcaceae	100	NA	16927927	2014	United Kingdom	Homo sapiens	NA	Clostridioides difficile	Microbe sample from Clostridioides difficile	cdifficile	11	5	8	5	11
158	GCA_018603475.1	ASM1860347v1	Clostridioides difficile	1496	NA	MT5121	NA	NA	NA	NA	NCBI Prokaryotic Genome Annotation Pipeline (PGAP)	3998712	1	Complete Genome	2021-05-31	NA	3998712	3998712	1	NA	NA	NA	NA	NA	NA	Illumina	Instructor, Baylor College of Medicine	PRJNA732388	SAMN19317498	3647	3432	86	NA	Peptostreptococcaceae	100	NA	19317498	2018	United States	Homo sapiens	NA	Clostridioides difficile	Pathogen: clinical or host-associated sample from Clostridioides difficile	cdifficile	11	5	8	5	11
159	GCA_018603455.1	ASM1860345v1	Clostridioides difficile	1496	NA	MHS-156	NA	NA	NA	NA	NCBI Prokaryotic Genome Annotation Pipeline (PGAP)	3998707	1	Complete Genome	2021-05-31	NA	3998707	3998707	1	NA	NA	NA	NA	NA	NA	Illumina	Instructor, Baylor College of Medicine	PRJNA732388	SAMN19317495	3655	3440	86	NA	Peptostreptococcaceae	100	NA	19317495	2018	United States	Homo sapiens	NA	Clostridioides difficile	Pathogen: clinical or host-associated sample from Clostridioides difficile	cdifficile	11	5	8	5	11
160	GCA_018603395.1	ASM1860339v1	Clostridioides difficile	1496	NA	MT4854	NA	NA	NA	NA	NCBI Prokaryotic Genome Annotation Pipeline (PGAP)	3998618	1	Complete Genome	2021-05-31	NA	3998618	3998618	1	NA	NA	NA	NA	NA	NA	Illumina	Instructor, Baylor College of Medicine	PRJNA732388	SAMN19317496	3656	3441	86	NA	Peptostreptococcaceae	100	NA	19317496	2018	United States	Homo sapiens	NA	Clostridioides difficile	Pathogen: clinical or host-associated sample from Clostridioides difficile	cdifficile	11	5	8	5	11
161	GCA_003697245.1	ASM369724v1	Clostridioides difficile	1496	NA	CD21062	NA	NA	NA	NA	NA	4105481	2	Complete Genome	2018-10-30	NA	3996135	3996135	2	NA	NA	NA	NA	NA	NA	PacBio RSII	BGI	PRJNA497978	SAMN10274251	NA	NA	NA	NA	Peptostreptococcaceae	99.67	0.28	10274251	2015	China	Homo sapiens	NA	Clostridioides difficile	Pathogen: clinical or host-associated sample from Clostridioides difficile	cdifficile	-	5,5	8	5	11
162	GCA_037915025.1	ASM3791502v1	Clostridioides difficile	1496	NA	Z1323HCD0032	NA	NA	NA	NA	NCBI Prokaryotic Genome Annotation Pipeline (PGAP)	3995145	1	Complete Genome	2024-03-31	NA	3995145	3995145	1	NA	NA	NA	NA	NA	NA	Illumina NovaSeq; Oxford Nanopore MinION	Division of biotechnology, Jeonbuk National University	PRJNA1087341	SAMN40440856	3621	3529	27	NA	Peptostreptococcaceae	100	NA	40440856	2023	South Korea	Homo sapiens	NA	Clostridioides difficile	Microbe sample from Clostridioides difficile	cdifficile	203	1	22	2	1
163	GCA_037927465.1	ASM3792746v1	Clostridioides difficile	1496	NA	Z1322HCD0097	NA	NA	NA	NA	NCBI Prokaryotic Genome Annotation Pipeline (PGAP)	4035169	2	Complete Genome	2024-03-31	NA	3986956	3986956	2	NA	NA	NA	NA	NA	NA	Illumina NovaSeq; Oxford Nanopore MinION	Division of biotechnology, Jeonbuk National University	PRJNA1087341	SAMN40440826	3683	3579	29	NA	Peptostreptococcaceae	100	NA	40440826	2022	South Korea	Homo sapiens	NA	Clostridioides difficile	Microbe sample from Clostridioides difficile	cdifficile	203	1	22	2	1
164	GCA_037917245.1	ASM3791724v1	Clostridioides difficile	1496	NA	Z1322PCD0071	NA	NA	NA	NA	NCBI Prokaryotic Genome Annotation Pipeline (PGAP)	4117886	3	Complete Genome	2024-03-31	NA	3983773	3983773	3	NA	NA	NA	NA	NA	NA	Illumina NovaSeq; Oxford Nanopore MinION	Division of biotechnology, Jeonbuk National University	PRJNA1087341	SAMN40440851	3778	3624	28	NA	Peptostreptococcaceae	99.34	NA	40440851	2022	South Korea	Non-Homo sapiens	NA	Clostridioides difficile	Microbe sample from Clostridioides difficile	cdifficile	42	1	1	2	1
165	GCA_037918385.1	ASM3791838v1	Clostridioides difficile	1496	NA	Z1322PCD0060	NA	NA	NA	NA	NCBI Prokaryotic Genome Annotation Pipeline (PGAP)	4148506	5	Complete Genome	2024-03-31	NA	3973604	3973604	5	NA	NA	NA	NA	NA	NA	Illumina NovaSeq; Oxford Nanopore MinION	Division of biotechnology, Jeonbuk National University	PRJNA1087341	SAMN40440846	3798	3642	29	NA	Peptostreptococcaceae	99.34	NA	40440846	2022	South Korea	Non-Homo sapiens	NA	Clostridioides difficile	Microbe sample from Clostridioides difficile	cdifficile	42	1	1	2	1
166	GCA_034270385.1	ASM3427038v1	Clostridioides difficile	1496	NA	MA_1	NA	NA	NA	NA	Annotation submitted by Georg-August-University Goettingen	4003840	2	Complete Genome	2023-12-11	NA	3970170	3970170	2	NA	NA	NA	NA	NA	NA	Illumina MiSeq;Oxford Nanopore MiniION	Georg-August-University Goettingen	PRJNA997914	SAMN36692226	3671	3545	NA	NA	Peptostreptococcaceae	100	NA	36692226	2019	Germany	Non-Homo sapiens	NA	Clostridioides difficile	Microbe sample from Clostridioides difficile	cdifficile	11	5	8	5	11
167	GCA_037932795.1	ASM3793279v1	Clostridioides difficile	1496	NA	Z1322HCD0043	NA	NA	NA	NA	NCBI Prokaryotic Genome Annotation Pipeline (PGAP)	4119899	2	Complete Genome	2024-03-31	NA	3970152	3970152	2	NA	NA	NA	NA	NA	NA	Illumina NovaSeq; Oxford Nanopore MinION	Division of biotechnology, Jeonbuk National University	PRJNA1087341	SAMN40440815	3769	3594	38	NA	Peptostreptococcaceae	100	NA	40440815	2022	South Korea	Homo sapiens	NA	Clostridioides difficile	Microbe sample from Clostridioides difficile	cdifficile	17	1	1	2	1
168	GCA_016767015.1	ASM1676701v1	Clostridioides difficile	1496	NA	CD9301	NA	NA	NA	NA	NCBI Prokaryotic Genome Annotation Pipeline (PGAP)	3955466	1	Complete Genome	2021-01-28	NA	3955466	3955466	1	NA	NA	NA	NA	NA	NA	Illumina MiSeq; Oxford Nanopore GridION	University of Nottingham	PRJNA680994	SAMN16927925	3591	3361	101	NA	Peptostreptococcaceae	100	NA	16927925	2014	United Kingdom	Homo sapiens	NA	Clostridioides difficile	Microbe sample from Clostridioides difficile	cdifficile	11	5	8	5	11
169	GCA_016767035.1	ASM1676703v1	Clostridioides difficile	1496	NA	CD9001	NA	NA	NA	NA	NCBI Prokaryotic Genome Annotation Pipeline (PGAP)	3951345	1	Complete Genome	2021-01-28	NA	3951345	3951345	1	NA	NA	NA	NA	NA	NA	Illumina MiSeq; Oxford Nanopore GridION	University of Nottingham	PRJNA680994	SAMN16927926	3600	3380	92	NA	Peptostreptococcaceae	100	NA	16927926	2014	United Kingdom	Homo sapiens	NA	Clostridioides difficile	Microbe sample from Clostridioides difficile	cdifficile	11	5	8	5	11
170	GCA_037924525.1	ASM3792452v1	Clostridioides difficile	1496	NA	Z1322HCD0115	NA	NA	NA	NA	NCBI Prokaryotic Genome Annotation Pipeline (PGAP)	3951046	1	Complete Genome	2024-03-31	NA	3951046	3951046	1	NA	NA	NA	NA	NA	NA	Illumina NovaSeq; Oxford Nanopore MinION	Division of biotechnology, Jeonbuk National University	PRJNA1087341	SAMN40440829	3556	3446	28	NA	Peptostreptococcaceae	100	NA	40440829	2022	South Korea	Homo sapiens	NA	Clostridioides difficile	Microbe sample from Clostridioides difficile	cdifficile	203	1	22	2	1
171	GCA_037919795.1	ASM3791979v1	Clostridioides difficile	1496	NA	Z1322PCD0036	NA	NA	NA	NA	NCBI Prokaryotic Genome Annotation Pipeline (PGAP)	4095352	4	Complete Genome	2024-03-31	NA	3938180	3938180	4	NA	NA	NA	NA	NA	NA	Illumina NovaSeq; Oxford Nanopore MinION	Division of biotechnology, Jeonbuk National University	PRJNA1087341	SAMN40440841	3722	3591	31	NA	Peptostreptococcaceae	99.34	NA	40440841	2022	South Korea	Non-Homo sapiens	NA	Clostridioides difficile	Microbe sample from Clostridioides difficile	cdifficile	42	1	1	2	1
172	GCA_037931105.1	ASM3793110v1	Clostridioides difficile	1496	NA	Z1322HCD0072	NA	NA	NA	NA	NCBI Prokaryotic Genome Annotation Pipeline (PGAP)	4084128	5	Complete Genome	2024-03-31	NA	3937533	3937533	5	NA	NA	NA	NA	NA	NA	Illumina NovaSeq; Oxford Nanopore MinION	Division of biotechnology, Jeonbuk National University	PRJNA1087341	SAMN40440819	3694	3545	30	NA	Peptostreptococcaceae	99.34	NA	40440819	2022	South Korea	Homo sapiens	NA	Clostridioides difficile	Microbe sample from Clostridioides difficile	cdifficile	42	1	1	2	1
173	GCA_018884725.1	ASM1888472v1	Clostridioides difficile	1496	NA	Cd17	NA	NA	NA	NA	NCBI Prokaryotic Genome Annotation Pipeline (PGAP)	3936124	1	Complete Genome	2021-06-15	NA	3936124	3936124	1	NA	NA	NA	NA	NA	NA	Illumina and Oxford Nanopore MinION	University of Pennsylvania	PRJNA524299	SAMN11021915	3682	3366	188	NA	Peptostreptococcaceae	99.34	NA	11021915	2017	United States	Homo sapiens	NA	Clostridioides difficile	run16run17_barcode06	cdifficile	11	5	8	5	11
174	GCA_037918115.1	ASM3791811v1	Clostridioides difficile	1496	NA	Z1322PCD0061	NA	NA	NA	NA	NCBI Prokaryotic Genome Annotation Pipeline (PGAP)	4101284	3	Complete Genome	2024-03-31	NA	3933565	3933565	3	NA	NA	NA	NA	NA	NA	Illumina NovaSeq; Oxford Nanopore MinION	Division of biotechnology, Jeonbuk National University	PRJNA1087341	SAMN40440847	3745	3590	30	NA	Peptostreptococcaceae	99.34	NA	40440847	2022	South Korea	Non-Homo sapiens	NA	Clostridioides difficile	Microbe sample from Clostridioides difficile	cdifficile	42	1	1	2	1
175	GCA_037919185.1	ASM3791918v1	Clostridioides difficile	1496	NA	Z1322PCD0040	NA	NA	NA	NA	NCBI Prokaryotic Genome Annotation Pipeline (PGAP)	4067911	2	Complete Genome	2024-03-31	NA	3932476	3932476	2	NA	NA	NA	NA	NA	NA	Illumina NovaSeq; Oxford Nanopore MinION	Division of biotechnology, Jeonbuk National University	PRJNA1087341	SAMN40440843	3677	3525	29	NA	Peptostreptococcaceae	99.34	NA	40440843	2022	South Korea	Non-Homo sapiens	NA	Clostridioides difficile	Microbe sample from Clostridioides difficile	cdifficile	42	1	1	2	1
176	GCA_037926405.1	ASM3792640v1	Clostridioides difficile	1496	NA	Z1322HCD0102	NA	NA	NA	NA	NCBI Prokaryotic Genome Annotation Pipeline (PGAP)	4124542	5	Complete Genome	2024-03-31	NA	3814981	3814981	5	NA	NA	NA	NA	NA	NA	Illumina NovaSeq; Oxford Nanopore MinION	Division of biotechnology, Jeonbuk National University	PRJNA1087341	SAMN40440827	3752	3625	28	NA	Peptostreptococcaceae	99.34	NA	40440827	2022	South Korea	Homo sapiens	NA	Clostridioides difficile	Microbe sample from Clostridioides difficile	cdifficile	-	1	~1	2	1
177	GCA_000009205.2	ASM920v2	Clostridioides difficile 630	272563	NA	630	NA	NA	NA	NA	Annotation submitted by Sanger Institute	4298133	2	Complete Genome	2017-09-29	NA	4290252	4290252	2	NA	NA	NA	NA	NA	NA	NA	Sanger Institute	PRJNA78	SAMEA1705932	3959	3809	98	NA	Peptostreptococcaceae	99.89	NA	25444	NA	United Kingdom	Homo sapiens	NA	Clostridioides difficile 630	Sample from Clostridioides difficile 630	cdifficile	54	1	4	7	1
178	GCA_000932055.2	ASM93205v2	Clostridioides difficile 630	272563	NA	630	NA	NA	NA	NA	Annotation submitted by Norddeutsches Zentrum für Mikrobielle Genomforschung	4274782	1	Complete Genome	2017-01-11	NA	4274782	4274782	1	NA	NA	NA	NA	NA	NA	PacBio; Illumina GAIIx	Norddeutsches Zentrum für Mikrobielle Genomforschung	PRJNA275406	SAMN03344097	3913	3770	13	NA	Peptostreptococcaceae	99.89	NA	3344097	NA	Switzerland	Homo sapiens	NA	Peptoclostridium difficile 630	Clostridium difficile	cdifficile	54	1	4	7	1
179	GCA_015732555.1	ASM1573255v1	Clostridioides difficile R20291	645463	NA	R20291	NA	NA	NA	NA	Annotation submitted by Leibniz Institute DSMZ	4204902	1	Complete Genome	2020-12-03	NA	4204902	4204902	1	NA	NA	NA	NA	NA	NA	PacBio; Illumina GAIIx	Leibniz Institute DSMZ	PRJNA471285	SAMN09205946	3818	3676	13	NA	Peptostreptococcaceae	100	NA	9205946	2006	United Kingdom	Homo sapiens	NA	Clostridioides difficile R20291	Microbe sample from Clostridioides difficile R20291 (DSM 27147)	cdifficile	1	1	1	1	10
180	GCA_027625435.1	ASM2762543v1	Clostridioides difficile R20291	645463	NA	R20291	NA	NA	NA	NA	NCBI Prokaryotic Genome Annotation Pipeline (PGAP)	4204886	1	Complete Genome	2023-01-10	NA	4204886	4204886	1	NA	NA	NA	NA	NA	NA	Oxford Nanopore MinION; DNBSEQ	Tokyo Medical And Dental University	PRJNA530817	SAMN32411337	3853	3671	54	NA	Peptostreptococcaceae	100	NA	32411337	2006	United Kingdom	Homo sapiens	NA	Clostridioides difficile R20291	Pathogen: clinical or host-associated sample from Clostridioides difficile R20291	cdifficile	1	1	1	1	10
181	GCA_021378415.1	ASM2137841v1	Clostridioides difficile CD196	645462	NA	CD196	NA	NA	NA	NA	NA	4121608	1	Complete Genome	2022-01-06	NA	4121608	4121608	1	NA	NA	NA	NA	NA	NA	Oxford Nanopore MiniION; Illumina HiSeq	University of Pennsylvania	PRJNA648941	SAMN15651946	NA	NA	NA	NA	Peptostreptococcaceae	100	NA	15651946	NA	NA	Non-Homo sapiens	NA	Clostridioides difficile CD196	Pathogen: clinical or host-associated sample from Clostridioides difficile CD196	cdifficile	1	1	1	1	10
182	GCA_000085225.1	ASM8522v1	Clostridioides difficile CD196	645462	NA	CD196	NA	NA	NA	NA	Annotation submitted by Wellcome Trust Sanger Institute	4110554	1	Complete Genome	2009-10-01	NA	4110554	4110554	1	NA	NA	NA	NA	NA	NA	NA	Wellcome Trust Sanger Institute	PRJNA38037	SAMEA3138290	3488	3451	34	NA	Peptostreptococcaceae	99.01	NA	3215736	NA	NA	Non-Homo sapiens	NA	Clostridioides difficile CD196	GCA_000085225	cdifficile	1	1	1	1	10
183	GCA_001077535.2	ASM107753v2	Clostridioides difficile ATCC 9689 = DSM 1296	1121308	NA	ATCC 9689 = DSM 1296	NA	NA	NA	NA	Annotation submitted by Goettingen Genomics Laboratory	4154879	2	Complete Genome	2015-07-08	NA	4109692	4109692	2	NA	NA	NA	NA	NA	NA	PacBio; Illumina GAIIx	Goettingen Genomics Laboratory	PRJNA281308	SAMN03486969	3984	3846	6	NA	Peptostreptococcaceae	100	NA	3486969	NA	United Kingdom	Homo sapiens	NA	Clostridioides difficile ATCC 9689 = DSM 1296	Microbe sample from Clostridioides difficile ATCC 9689 = DSM 1296	cdifficile	3	1	1	2	1
184	GCA_000210455.1	ASM21045v1	Clostridioides difficile 2007855	699033	NA	2007855	NA	NA	NA	NA	NA	4179867	1	Complete Genome	2010-03-24	NA	4179867	4179867	1	NA	NA	NA	NA	NA	NA	NA	Wellcome Trust Sanger Institute	PRJNA42471	SAMEA3138369	NA	NA	NA	NA	Peptostreptococcaceae	99.32	NA	3215815	2007	United States	Non-Homo sapiens	NA	Clostridioides difficile 2007855	GCA_000210455	cdifficile	1	1	1	1	10
185	GCA_000210415.1	ASM21041v1	Clostridioides difficile CF5	699036	NA	CF5	NA	NA	NA	NA	NA	4159517	1	Complete Genome	2010-03-24	NA	4159517	4159517	1	NA	NA	NA	NA	NA	NA	NA	Wellcome Trust Sanger Institute	PRJNA42465	SAMEA3138367	NA	NA	NA	NA	Peptostreptococcaceae	98.39	NA	3215813	NA	Belgium	Homo sapiens	NA	Clostridioides difficile CF5	GCA_000210415	cdifficile	86	3	7	3	8
186	GCA_000211235.1	ASM21123v1	Clostridioides difficile BI1	699034	NA	BI1	NA	NA	NA	NA	NA	4464700	3	Complete Genome	2010-03-24	NA	4118573	4118573	3	NA	NA	NA	NA	NA	NA	NA	Wellcome Trust Sanger Institute	PRJNA42469	SAMEA3138395	NA	NA	NA	NA	Peptostreptococcaceae	99.34	NA	3215841	NA	United States	Homo sapiens	NA	Clostridioides difficile BI1	GCA_000211235	cdifficile	1	1	1	1	10
187	GCA_000210435.1	ASM21043v1	Clostridioides difficile M120	699035	NA	M120	NA	NA	NA	NA	NA	4047729	1	Complete Genome	2010-03-24	NA	4047729	4047729	1	NA	NA	NA	NA	NA	NA	NA	Wellcome Trust Sanger Institute	PRJNA42467	SAMEA3138368	NA	NA	NA	NA	Peptostreptococcaceae	98.73	NA	3215814	2007	United Kingdom	Homo sapiens	NA	Clostridioides difficile M120	GCA_000210435	cdifficile	11	5	8	5	11
188	GCA_020341515.1	ASM2034151v1	Clostridioides difficile	1496	NA	FDAARGOS_1525	NA	NA	NA	NA	NCBI Prokaryotic Genome Annotation Pipeline (PGAP)	4307330	3	Chromosome	2021-10-07	NA	4130717	4130817	3	NA	NA	NA	NA	NA	NA	Pacbio; Illumina	US Food and Drug Administration	PRJNA231221	SAMN21402692	4036	3856	49	NA	Peptostreptococcaceae	100	NA	21402692	NA	Germany	Non-Homo sapiens	NA	Clostridioides difficile	Pathogen: clinical or host-associated sample from Clostridioides difficile	cdifficile	3	1	1	2	1
189	GCA_024628745.1	ASM2462874v1	Clostridioides difficile	1496	NA	UK 012	NA	NA	NA	NA	NCBI Prokaryotic Genome Annotation Pipeline (PGAP)	4535071	3	Chromosome	2022-08-11	NA	4492337	4492437	3	NA	NA	NA	NA	NA	NA	Illumina; Oxford Nanopore MinION	Murdoch University	PRJNA865075	SAMN30090499	4309	4121	59	NA	Peptostreptococcaceae	99.89	NA	30090499	2020	Australia	Non-Homo sapiens	NA	Clostridioides difficile	Microbe sample from Clostridioides difficile	cdifficile	54	1	4	7	1
190	GCA_024628765.1	ASM2462876v1	Clostridioides difficile	1496	NA	ST963	NA	NA	NA	NA	NCBI Prokaryotic Genome Annotation Pipeline (PGAP)	4476372	4	Chromosome	2022-08-11	NA	4304722	4304822	4	NA	NA	NA	NA	NA	NA	Illumina; Oxford Nanopore MinION	Murdoch University	PRJNA865080	SAMN30090546	4121	3922	70	NA	Peptostreptococcaceae	99.78	0.66	30090546	2017	Australia	Non-Homo sapiens	NA	Clostridioides difficile	Microbe sample from Clostridioides difficile	cdifficile	963	11	7	98	43
191	GCA_018885005.1	ASM1888500v1	Clostridioides difficile	1496	NA	Cd3	NA	NA	NA	NA	NCBI Prokaryotic Genome Annotation Pipeline (PGAP)	4641978	4	Chromosome	2021-06-15	NA	4262003	4262103	4	NA	NA	NA	NA	NA	NA	Illumina and Oxford Nanopore MinION	University of Pennsylvania	PRJNA524299	SAMN11021901	4425	4171	123	NA	Peptostreptococcaceae	100	NA	11021901	2015	United States	Homo sapiens	NA	Clostridioides difficile	run9_barcode01	cdifficile	2	1	1	2	1
192	GCA_003597795.1	ASM359779v1	Clostridioides difficile	1496	NA	020688	NA	NA	NA	NA	NCBI Prokaryotic Genome Annotation Pipeline (PGAP)	4221948	1	Chromosome	2018-09-26	NA	4221848	4221948	1	NA	NA	NA	NA	NA	NA	PacBio	Icahn School of Medicine at Mount Sinai	PRJNA448390	SAMN08833065	3967	3720	114	NA	Peptostreptococcaceae	100	NA	8833065	2011	United States	Homo sapiens	NA	Clostridioides difficile	Microbe sample from Clostridioides difficile	cdifficile	1	1	1	1	10
193	GCA_018884785.1	ASM1888478v1	Clostridioides difficile	1496	NA	Cd15	NA	NA	NA	NA	NCBI Prokaryotic Genome Annotation Pipeline (PGAP)	4393991	5	Chromosome	2021-06-15	NA	4200408	4200508	5	NA	NA	NA	NA	NA	NA	Illumina and Oxford Nanopore MinION	University of Pennsylvania	PRJNA524299	SAMN11021913	4159	3845	194	NA	Peptostreptococcaceae	98.68	NA	11021913	2017	United States	Homo sapiens	NA	Clostridioides difficile	run18_barcode07	cdifficile	10	2	1	2	1
194	GCA_018885025.1	ASM1888502v1	Clostridioides difficile	1496	NA	Cd2	NA	NA	NA	NA	NCBI Prokaryotic Genome Annotation Pipeline (PGAP)	4261386	4	Chromosome	2021-06-15	NA	4194464	4194564	4	NA	NA	NA	NA	NA	NA	Illumina and Oxford Nanopore MinION	University of Pennsylvania	PRJNA524299	SAMN11021900	3998	3734	145	NA	Peptostreptococcaceae	98.68	NA	11021900	2015	United States	Homo sapiens	NA	Clostridioides difficile	run15_barcode01	cdifficile	10	2	1	2	1
195	GCA_018884985.1	ASM1888498v1	Clostridioides difficile	1496	NA	Cd4	NA	NA	NA	NA	NCBI Prokaryotic Genome Annotation Pipeline (PGAP)	4184598	1	Chromosome	2021-06-15	NA	4184498	4184598	1	NA	NA	NA	NA	NA	NA	Illumina and Oxford Nanopore MinION	University of Pennsylvania	PRJNA524299	SAMN11021902	3940	3724	87	NA	Peptostreptococcaceae	100	NA	11021902	2015	United States	Homo sapiens	NA	Clostridioides difficile	run9_barcode02	cdifficile	110	1	1	2	1
196	GCA_003597895.1	ASM359789v1	Clostridioides difficile	1496	NA	020482	NA	NA	NA	NA	NCBI Prokaryotic Genome Annotation Pipeline (PGAP)	4182371	1	Chromosome	2018-09-26	NA	4182271	4182371	1	NA	NA	NA	NA	NA	NA	PacBio	Icahn School of Medicine at Mount Sinai	PRJNA448390	SAMN08832949	3916	3664	123	NA	Peptostreptococcaceae	100	NA	8832949	2011	United States	Homo sapiens	NA	Clostridioides difficile	Microbe sample from Clostridioides difficile	cdifficile	1	1	1	1	10
197	GCA_003597915.1	ASM359791v1	Clostridioides difficile	1496	NA	020711	NA	NA	NA	NA	NCBI Prokaryotic Genome Annotation Pipeline (PGAP)	4174406	1	Chromosome	2018-09-26	NA	4174306	4174406	1	NA	NA	NA	NA	NA	NA	PacBio	Icahn School of Medicine at Mount Sinai	PRJNA448390	SAMN08833294	3908	3691	99	NA	Peptostreptococcaceae	100	NA	8833294	2014	United States	Homo sapiens	NA	Clostridioides difficile	Microbe sample from Clostridioides difficile	cdifficile	1	1	1	1	10
198	GCA_003597815.1	ASM359781v1	Clostridioides difficile	1496	NA	020695	NA	NA	NA	NA	NCBI Prokaryotic Genome Annotation Pipeline (PGAP)	4174373	1	Chromosome	2018-09-26	NA	4174273	4174373	1	NA	NA	NA	NA	NA	NA	PacBio	Icahn School of Medicine at Mount Sinai	PRJNA448390	SAMN08833165	3903	3673	102	NA	Peptostreptococcaceae	100	NA	8833165	2011	United States	Homo sapiens	NA	Clostridioides difficile	Microbe sample from Clostridioides difficile	cdifficile	1	1	1	1	10
199	GCA_018884625.1	ASM1888462v1	Clostridioides difficile	1496	NA	Cd28	NA	NA	NA	NA	NCBI Prokaryotic Genome Annotation Pipeline (PGAP)	4307593	3	Chromosome	2021-06-15	NA	4144695	4144795	3	NA	NA	NA	NA	NA	NA	Illumina and Oxford Nanopore MinION	University of Pennsylvania	PRJNA524299	SAMN11021926	4041	3741	197	NA	Peptostreptococcaceae	98.45	NA	11021926	2018	United States	Homo sapiens	NA	Clostridioides difficile	run18_barcode10	cdifficile	3	1	1	2	1
200	GCA_003597875.1	ASM359787v1	Clostridioides difficile	1496	NA	020477	NA	NA	NA	NA	NCBI Prokaryotic Genome Annotation Pipeline (PGAP)	4144005	1	Chromosome	2018-09-26	NA	4143905	4144005	1	NA	NA	NA	NA	NA	NA	PacBio	Icahn School of Medicine at Mount Sinai	PRJNA448390	SAMN08832781	3875	3648	96	NA	Peptostreptococcaceae	100	NA	8832781	2011	United States	Homo sapiens	NA	Clostridioides difficile	Microbe sample from Clostridioides difficile	cdifficile	110	1	1	2	1
201	GCA_003597835.1	ASM359783v1	Clostridioides difficile	1496	NA	020696	NA	NA	NA	NA	NCBI Prokaryotic Genome Annotation Pipeline (PGAP)	4119431	1	Chromosome	2018-09-26	NA	4119331	4119431	1	NA	NA	NA	NA	NA	NA	PacBio	Icahn School of Medicine at Mount Sinai	PRJNA448390	SAMN08833182	3875	3634	104	NA	Peptostreptococcaceae	100	NA	8833182	2014	United States	Homo sapiens	NA	Clostridioides difficile	Microbe sample from Clostridioides difficile	cdifficile	1	1	1	1	10
202	GCA_002954015.1	ASM295401v1	Clostridioides difficile	1496	NA	AK	NA	NA	NA	NA	NCBI Prokaryotic Genome Annotation Pipeline (PGAP)	4315250	3	Chromosome	2018-02-27	NA	4116025	4116125	3	NA	NA	NA	NA	NA	NA	PacBio	Los Alamos National Laboratory	PRJNA433329	SAMN08474965	4081	3834	113	NA	Peptostreptococcaceae	99.34	NA	8474965	NA	Unknown	Homo sapiens	NA	Clostridioides difficile	Microbe sample from Clostridioides difficile	cdifficile	3	1	1	2	1
203	GCA_024919135.1	ASM2491913v1	Clostridioides difficile	1496	NA	ST167	NA	NA	NA	NA	NCBI Prokaryotic Genome Annotation Pipeline (PGAP)	4152858	3	Chromosome	2022-09-04	NA	4114367	4114467	3	NA	NA	NA	NA	NA	NA	Illumina; Oxford Nanopore MinION	Murdoch University	PRJNA873196	SAMN30491199	3897	3714	54	NA	Peptostreptococcaceae	100	NA	30491199	2020	Australia	Non-Homo sapiens	NA	Clostridioides difficile	Microbe sample from Clostridioides difficile	cdifficile	167	5	8	5	27
204	GCA_018884685.1	ASM1888468v1	Clostridioides difficile	1496	NA	Cd21	NA	NA	NA	NA	NCBI Prokaryotic Genome Annotation Pipeline (PGAP)	4113713	1	Chromosome	2021-06-15	NA	4113613	4113713	1	NA	NA	NA	NA	NA	NA	Illumina and Oxford Nanopore MinION	University of Pennsylvania	PRJNA524299	SAMN11021919	3799	3547	124	NA	Peptostreptococcaceae	99.12	NA	11021919	2017	United States	Homo sapiens	NA	Clostridioides difficile	run15_barcode03	cdifficile	42	1	1	2	1
205	GCA_018884805.1	ASM1888480v1	Clostridioides difficile	1496	NA	Cd13	NA	NA	NA	NA	NCBI Prokaryotic Genome Annotation Pipeline (PGAP)	4102642	1	Chromosome	2021-06-15	NA	4102542	4102642	1	NA	NA	NA	NA	NA	NA	Illumina and Oxford Nanopore MinION	University of Pennsylvania	PRJNA524299	SAMN11021911	3786	3524	134	NA	Peptostreptococcaceae	98.01	NA	11021911	2017	United States	Homo sapiens	NA	Clostridioides difficile	run18_barcode06	cdifficile	42	1	1	2	1
206	GCA_003597855.1	ASM359785v1	Clostridioides difficile	1496	NA	020709	NA	NA	NA	NA	NCBI Prokaryotic Genome Annotation Pipeline (PGAP)	4091287	1	Chromosome	2018-09-26	NA	4091187	4091287	1	NA	NA	NA	NA	NA	NA	PacBio	Icahn School of Medicine at Mount Sinai	PRJNA448390	SAMN08833206	3794	3567	99	NA	Peptostreptococcaceae	99.67	NA	8833206	2014	United States	Homo sapiens	NA	Clostridioides difficile	Microbe sample from Clostridioides difficile	cdifficile	21	2	2	2	1
207	GCA_024496065.1	ASM2449606v1	Clostridioides difficile	1496	NA	NT64	NA	NA	NA	NA	NCBI Prokaryotic Genome Annotation Pipeline (PGAP)	4078891	1	Chromosome	2022-07-31	NA	4078791	4078891	1	NA	NA	NA	NA	NA	NA	Illumina; Oxford Nanopore MinION	Murdoch University	PRJNA858229	SAMN29677716	3814	3630	55	NA	Peptostreptococcaceae	100	0.66	29677716	2020	Australia	Non-Homo sapiens	NA	Clostridioides difficile	Microbe sample from Clostridioides difficile	cdifficile	964	5	8	5	141
208	GCA_018884645.1	ASM1888464v1	Clostridioides difficile	1496	NA	Cd24	NA	NA	NA	NA	NCBI Prokaryotic Genome Annotation Pipeline (PGAP)	4071445	1	Chromosome	2021-06-15	NA	4071345	4071445	1	NA	NA	NA	NA	NA	NA	Illumina and Oxford Nanopore MinION	University of Pennsylvania	PRJNA524299	SAMN11021922	3764	3517	120	NA	Peptostreptococcaceae	98.68	NA	11021922	2017	United States	Homo sapiens	NA	Clostridioides difficile	run15_barcode04	cdifficile	42	1	1	2	1
209	GCA_024919155.1	ASM2491915v1	Clostridioides difficile	1496	NA	ST167	NA	NA	NA	NA	NCBI Prokaryotic Genome Annotation Pipeline (PGAP)	3949751	3	Chromosome	2022-09-04	NA	3910564	3910664	3	NA	NA	NA	NA	NA	NA	Illumina; Oxford Nanopore MinION	Murdoch University	PRJNA873196	SAMN30491592	3709	3528	52	NA	Peptostreptococcaceae	95.36	NA	30491592	2020	Australia	Non-Homo sapiens	NA	Clostridioides difficile	Microbe sample from Clostridioides difficile	cdifficile	167	5	8	5	27
210	GCA_963969235.1	cdrn_p3_d01__NC_013315.1	Clostridioides difficile	1496	NA	NA	NA	NA	cdrn_p3_d01	NA	NA	4110554	1	Chromosome	2024-02-25	NA	128533	4110554	1	NA	NA	NA	NA	NA	NA	NA	UK Health Security Agency, 61 Colindale Avenue, Colindale, London, NW9 5EQ, United Kingdom	PRJEB72420	SAMEA115286343	NA	NA	NA	NA	Peptostreptococcaceae	99.01	NA	40021616	2021	United Kingdom	Non-Homo sapiens	ribotype_95	Clostridioides difficile	Clostridioides difficile genomovar ribotype_955	cdifficile	1	1	1	1	10
211	GCA_000027105.1	ASM2710v1	Clostridioides difficile R20291	645463	NA	R20291	NA	NA	NA	NA	Annotation submitted by Wellcome Trust Sanger Institute	4191339	1	Chromosome	2009-10-01	NA	4047733	4191339	1	NA	NA	NA	NA	NA	NA	NA	Wellcome Trust Sanger Institute	PRJNA38039	SAMEA3138243	3546	3508	35	NA	Peptostreptococcaceae	99.34	NA	3215689	NA	United Kingdom	Non-Homo sapiens	NA	Clostridioides difficile R20291	GCA_000027105	cdifficile	1	1	1	1	10
212	GCA_000210395.1	ASM21039v1	Clostridioides difficile M68	699037	NA	M68	NA	NA	NA	NA	NA	4308325	1	Chromosome	2010-03-24	NA	2971246	4308325	1	NA	NA	NA	NA	NA	NA	NA	Wellcome Trust Sanger Institute	PRJNA42463	SAMEA3138366	NA	NA	NA	NA	Peptostreptococcaceae	99.34	NA	3215812	2006	Ireland	Homo sapiens	NA	Clostridioides difficile M68	GCA_000210395	cdifficile	37	3	7	3	8
213	GCA_000003215.1	ASM321v1	Clostridioides difficile QCD-66c26	455631	NA	NA	NA	NA	QCD-66c26	NA	NA	4127750	1	Chromosome	2009-01-30	ABFD02	526133	4094363	15	NA	NA	NA	NA	NA	NA	NA	McGill University	PRJNA20093	SAMN02470531	NA	NA	NA	NA	Peptostreptococcaceae	99.01	NA	2470531	NA	Canada	Homo sapiens	NA	NA	Sample from Clostridioides difficile QCD-66c26	cdifficile	1	1	1	1	10
214	GCA_000155025.1	cduab	Clostridioides difficile ATCC 43255	499175	NA	ATCC 43255	NA	NA	NA	NA	NA	4206980	1	Chromosome	2008-12-10	ABKJ02	312486	4123727	34	NA	NA	NA	NA	NA	NA	NA	McGill University	PRJNA28559	SAMN02470534	NA	NA	NA	NA	Peptostreptococcaceae	99.45	NA	2470534	NA	NA	Non-Homo sapiens	NA	NA	Sample from Clostridioides difficile ATCC 43255	cdifficile	46	4	1	6	1
215	GCA_000154685.1	cdqaf	Clostridioides difficile QCD-37x79	479834	NA	NA	NA	NA	QCD-37x79	NA	NA	4332988	1	Chromosome	2009-01-22	ABHG02	237176	4092698	15	NA	NA	NA	NA	NA	NA	NA	McGill University	PRJNA21109	SAMN02470533	NA	NA	NA	NA	Peptostreptococcaceae	99.34	NA	2470533	2005	Canada	Homo sapiens	NA	NA	Sample from Clostridioides difficile QCD-37x79	cdifficile	1	1	1	1	10
216	GCA_000154625.1	ASM15462v1	Clostridioides difficile QCD-63q42	479831	NA	NA	NA	NA	QCD-63q42	NA	NA	4443737	1	Chromosome	2009-01-08	ABHD02	187696	4129288	28	NA	NA	NA	NA	NA	NA	NA	McGill University	PRJNA21103	SAMN02470541	NA	NA	NA	NA	Peptostreptococcaceae	99.12	NA	2470541	2005	Canada	Homo sapiens	NA	NA	Sample from Clostridioides difficile QCD-63q42	cdifficile	3	1	1	2	1
217	GCA_000155065.1	ASM15506v1	Clostridioides difficile QCD-23m63	499174	NA	QCD-23m63	NA	NA	NA	NA	NA	3940285	1	Chromosome	2009-01-22	ABKL02	164162	3914166	20	NA	NA	NA	NA	NA	NA	NA	McGill University	PRJNA28557	SAMN02470540	NA	NA	NA	NA	Peptostreptococcaceae	97.46	NA	2470540	NA	Canada	Homo sapiens	ribotype 078	NA	Sample from Clostridioides difficile QCD-23m63	cdifficile	694	5	8	5	47
218	GCA_000154645.1	ASM15464v1	Clostridioides difficile QCD-76w55	479832	NA	NA	NA	NA	QCD-76w55	NA	NA	4396895	1	Chromosome	2009-01-22	ABHE02	147442	4078976	24	NA	NA	NA	NA	NA	NA	NA	McGill University	PRJNA21105	SAMN02470539	NA	NA	NA	NA	Peptostreptococcaceae	99.67	NA	2470539	NA	United States	Homo sapiens	NA	NA	Sample from Clostridioides difficile QCD-76w55	cdifficile	1	1	1	1	10
219	GCA_000155045.1	cdeaa	Clostridioides difficile CIP 107932	499176	NA	CIP 107932	NA	NA	NA	NA	NA	4036680	1	Chromosome	2009-01-22	ABKK02	140617	4016699	15	NA	NA	NA	NA	NA	NA	NA	McGill University and Genome Quebec	PRJNA28561	SAMN02470535	NA	NA	NA	NA	Peptostreptococcaceae	96.67	0.66	2470535	NA	France	Homo sapiens	NA	NA	Sample from Clostridioides difficile CIP 107932	cdifficile	1	1	1	1	10
220	GCA_000154665.1	ASM15466v1	Clostridioides difficile QCD-97b34	479833	NA	NA	NA	NA	QCD-97b34	NA	NA	4063610	1	Chromosome	2009-01-22	ABHF02	134602	3998408	15	NA	NA	NA	NA	NA	NA	NA	McGill University	PRJNA21107	SAMN02470532	NA	NA	NA	NA	Peptostreptococcaceae	98.01	NA	2470532	2004	Canada	Homo sapiens	NA	NA	Sample from Clostridioides difficile QCD-97b34	cdifficile	1	1	1	1	10
221	GCA_030035795.1	ASM3003579v1	Clostridioides difficile	1496	NA	MALS003	NA	NA	NA	NA	NCBI Prokaryotic Genome Annotation Pipeline (PGAP)	4403852	NA	Contig	2023-05-18	JALGRY01	187823	NA	NA	NA	NA	NA	NA	NA	NA	IonTorrent	Manipal Academy of Higher Education	PRJNA820142	SAMN26981362	4138	3973	79	NA	Peptostreptococcaceae	99.56	0.66	26981362	2018	India	Homo sapiens	NA	Clostridioides difficile	Microbe sample from Clostridioides difficile	cdifficile	3	1	1	2	1
222	GCA_000438845.1	ASM43884v1	Clostridioides difficile ATCC 9689 = DSM 1296	1121308	NA	DSM 1296	NA	NA	NA	NA	NA	4213273	NA	Scaffold	2013-07-19	AUOX01	262259	266743	30	NA	NA	NA	NA	NA	NA	Illumina HiSeq 2000	DOE Joint Genome Institute	PRJNA205963	SAMN02440800	NA	NA	NA	NA	Peptostreptococcaceae	100	NA	2440800	NA	NA	Non-Homo sapiens	NA	NA	Generic sample from Clostridium difficile ATCC 9689 = DSM 1296	cdifficile	3	1	1	2	1
223	GCA_000376285.1	ASM37628v1	Clostridioides difficile ATCC 9689 = DSM 1296	1121308	NA	ATCC 9689	NA	NA	NA	NA	NA	4207674	NA	Contig	2013-04-20	AQWV01	211658	NA	NA	NA	NA	NA	NA	NA	NA	Illumina	DOE Joint Genome Institute	PRJNA169800	SAMN02441391	NA	NA	NA	NA	Peptostreptococcaceae	100	NA	2441391	NA	France	Non-Homo sapiens	NA	NA	Generic sample from Clostridium difficile ATCC 9689 = DSM 1296	cdifficile	3	1	1	2	1
224	GCA_009903385.1	ASM990338v1	Clostridioides difficile	1496	NA	CBA7209	NA	NA	NA	NA	NCBI Prokaryotic Genome Annotation Pipeline (PGAP)	4397387	NA	Contig	2020-01-17	QLOB01	4355981	NA	NA	NA	NA	NA	NA	NA	NA	PacBio	World Institute of Kimchi	PRJNA451079	SAMN08957704	4191	3857	206	NA	Peptostreptococcaceae	97.79	NA	8957704	2017	South Korea	Homo sapiens	NA	Clostridioides difficile	Pathogen: clinical or host-associated sample from Clostridioides difficile CBA7209	cdifficile	17	1	1	2	1
225	GCA_006408335.1	ASM640833v1	Clostridioides difficile	1496	NA	22457	NA	NA	NA	NA	NCBI Prokaryotic Genome Annotation Pipeline (PGAP)	4361487	NA	Contig	2019-06-24	PZOS01	4336356	NA	NA	NA	NA	NA	NA	NA	NA	PacBio	Icahn School of Medicine at Mount Sinai	PRJNA448390	SAMN08832100	4151	3908	115	NA	Peptostreptococcaceae	100	NA	8832100	2014	United States	Homo sapiens	NA	Clostridioides difficile	Microbe sample from Clostridioides difficile	cdifficile	54	1	4	7	1
226	GCA_002082945.2	ASM208294v2	Clostridioides difficile	1496	NA	FDAARGOS_268	NA	NA	NA	NA	NCBI Prokaryotic Genome Annotation Pipeline (PGAP)	4343228	NA	Contig	2018-01-19	NBTS02	4324278	NA	NA	NA	NA	NA	NA	NA	NA	PacBio; Illumina	University of Maryland School of Medicine Institute for Genome Sciences (IGS) - sequencing center	PRJNA231221	SAMN04875594	4129	3868	133	NA	Peptostreptococcaceae	99.89	0.88	4875594	NA	Switzerland	Homo sapiens	NA	Clostridioides difficile	Pathogen: clinical or host-associated sample from Clostridioides difficile	cdifficile	54	1	4	7	1
227	GCA_006454555.1	ASM645455v1	Clostridioides difficile	1496	NA	22456	NA	NA	NA	NA	NCBI Prokaryotic Genome Annotation Pipeline (PGAP)	4381066	NA	Contig	2019-06-24	PZOQ01	4322072	NA	NA	NA	NA	NA	NA	NA	NA	PacBio	Icahn School of Medicine at Mount Sinai	PRJNA448390	SAMN08832092	4147	3914	105	NA	Peptostreptococcaceae	100	NA	8832092	2014	United States	Homo sapiens	NA	Clostridioides difficile	Microbe sample from Clostridioides difficile	cdifficile	6	2	1	6	1
228	GCA_944989955.1	JMR5_assembly	Clostridioides difficile	1496	NA	NA	NA	NA	Clostridioides difficile	NA	NA	4356649	NA	Contig	2022-07-13	CALYLV01	4312867	NA	NA	NA	NA	NA	NA	NA	NA	NA	Leiden University Medical Center	PRJEB53950	SAMEA110191399	NA	NA	NA	NA	Peptostreptococcaceae	99.34	NA	29645958	2016	Netherlands	Homo sapiens	NA	Clostridioides difficile	JMR5	cdifficile	9	1	1	6	1
229	GCA_009903545.1	ASM990354v1	Clostridioides difficile	1496	NA	CBA7201	NA	NA	NA	NA	NCBI Prokaryotic Genome Annotation Pipeline (PGAP)	4344292	NA	Contig	2020-01-17	QKRF01	4302690	NA	NA	NA	NA	NA	NA	NA	NA	PacBio	World Institute of Kimchi	PRJNA451079	SAMN09355689	4107	3877	103	NA	Peptostreptococcaceae	100	NA	9355689	2017	South Korea	Homo sapiens	NA	Clostridioides difficile	Pathogen: clinical or host-associated sample from Clostridioides difficile CBA7201	cdifficile	17	1	1	2	1
230	GCA_006380955.1	ASM638095v1	Clostridioides difficile	1496	NA	20483	NA	NA	NA	NA	NCBI Prokaryotic Genome Annotation Pipeline (PGAP)	4451150	NA	Contig	2019-06-19	PZRE01	4302423	NA	NA	NA	NA	NA	NA	NA	NA	PacBio	Icahn School of Medicine at Mount Sinai	PRJNA448390	SAMN08832982	4267	4011	126	NA	Peptostreptococcaceae	99.74	NA	8832982	2011	United States	Homo sapiens	NA	Clostridioides difficile	Microbe sample from Clostridioides difficile	cdifficile	44	2	5	2	1
231	GCA_009903395.1	ASM990339v1	Clostridioides difficile	1496	NA	CBA7207	NA	NA	NA	NA	NCBI Prokaryotic Genome Annotation Pipeline (PGAP)	4334203	NA	Contig	2020-01-17	QLOA01	4300631	NA	NA	NA	NA	NA	NA	NA	NA	PacBio	World Institute of Kimchi	PRJNA451079	SAMN08957718	4101	3812	161	NA	Peptostreptococcaceae	98.45	0.66	8957718	2017	South Korea	Homo sapiens	NA	Clostridioides difficile	Pathogen: clinical or host-associated sample from Clostridioides difficile CBA7207	cdifficile	17	1	1	2	1
232	GCA_006381005.1	ASM638100v1	Clostridioides difficile	1496	NA	20707	NA	NA	NA	NA	NCBI Prokaryotic Genome Annotation Pipeline (PGAP)	4292951	NA	Contig	2019-06-19	PZRI01	4277080	NA	NA	NA	NA	NA	NA	NA	NA	PacBio	Icahn School of Medicine at Mount Sinai	PRJNA448390	SAMN08833156	4068	3834	103	NA	Peptostreptococcaceae	100	NA	8833156	2011	United States	Homo sapiens	NA	Clostridioides difficile	Microbe sample from Clostridioides difficile	cdifficile	2	1	1	2	1
233	GCA_009903535.1	ASM990353v1	Clostridioides difficile	1496	NA	CBA7203	NA	NA	NA	NA	NCBI Prokaryotic Genome Annotation Pipeline (PGAP)	4390781	NA	Contig	2020-01-17	QKRE01	4271724	NA	NA	NA	NA	NA	NA	NA	NA	PacBio	World Institute of Kimchi	PRJNA451079	SAMN09355697	4189	3940	118	NA	Peptostreptococcaceae	99.34	NA	9355697	2017	South Korea	Homo sapiens	NA	Clostridioides difficile	Pathogen: clinical or host-associated sample from Clostridioides difficile CBA7203	cdifficile	17	1	1	2	1
234	GCA_006408255.1	ASM640825v1	Clostridioides difficile	1496	NA	020472	NA	NA	NA	NA	NCBI Prokaryotic Genome Annotation Pipeline (PGAP)	4306519	NA	Contig	2019-06-24	PZON01	4267395	NA	NA	NA	NA	NA	NA	NA	NA	PacBio	Icahn School of Medicine at Mount Sinai	PRJNA448390	SAMN08832075	4094	3835	104	NA	Peptostreptococcaceae	99.87	NA	8832075	2014	United States	Homo sapiens	NA	Clostridioides difficile	Microbe sample from Clostridioides difficile	cdifficile	2	1	1	2	1
235	GCA_006381075.1	ASM638107v1	Clostridioides difficile	1496	NA	21018	NA	NA	NA	NA	NCBI Prokaryotic Genome Annotation Pipeline (PGAP)	4498460	NA	Contig	2019-06-19	PZRK01	4235401	NA	NA	NA	NA	NA	NA	NA	NA	PacBio	Icahn School of Medicine at Mount Sinai	PRJNA448390	SAMN08833176	4278	4031	118	NA	Peptostreptococcaceae	100	NA	8833176	2014	United States	Homo sapiens	NA	Clostridioides difficile	Microbe sample from Clostridioides difficile	cdifficile	10	2	1	2	1
236	GCA_027620245.1	ASM2762024v1	Clostridioides difficile	1496	NA	R_phiCD75-2/3	NA	NA	NA	NA	NCBI Prokaryotic Genome Annotation Pipeline (PGAP)	4274168	NA	Contig	2023-01-09	JAQFHS01	4233081	NA	NA	NA	NA	NA	NA	NA	NA	Oxford Nanopore MinION	University of Chicago	PRJNA885086	SAMN31149537	3946	3761	57	NA	Peptostreptococcaceae	100	NA	31149537	NA	United States	Non-Homo sapiens	NA	Clostridioides difficile	Lysogeny R20921 with prophage phiCD75-2 and phiCD75-3	cdifficile	1	1	1	1	10
237	GCA_006408325.1	ASM640832v1	Clostridioides difficile	1496	NA	20697	NA	NA	NA	NA	NCBI Prokaryotic Genome Annotation Pipeline (PGAP)	4233325	NA	Contig	2019-06-24	PZOR01	4226490	NA	NA	NA	NA	NA	NA	NA	NA	PacBio	Icahn School of Medicine at Mount Sinai	PRJNA448390	SAMN08832096	3975	3735	109	NA	Peptostreptococcaceae	100	NA	8832096	2014	United States	Homo sapiens	NA	Clostridioides difficile	Microbe sample from Clostridioides difficile	cdifficile	1	1	1	1	10
238	GCA_006454545.1	ASM645454v1	Clostridioides difficile	1496	NA	20475	NA	NA	NA	NA	NCBI Prokaryotic Genome Annotation Pipeline (PGAP)	4231817	NA	Contig	2019-06-24	PZOP01	4219339	NA	NA	NA	NA	NA	NA	NA	NA	PacBio	Icahn School of Medicine at Mount Sinai	PRJNA448390	SAMN08832091	3976	3685	153	NA	Peptostreptococcaceae	100	NA	8832091	2014	United States	Homo sapiens	NA	Clostridioides difficile	Microbe sample from Clostridioides difficile	cdifficile	1	1	1	1	10
239	GCA_900447005.1	45296_B02	Clostridioides difficile	1496	NA	NCTC13748	NA	NA	NA	NA	Annotation submitted by SC	4411825	NA	Contig	2018-08-08	UFWA01	4212927	NA	NA	NA	NA	NA	NA	NA	NA	NA	SC	PRJEB6403	SAMEA3905376	4121	3994	NA	NA	Peptostreptococcaceae	100	NA	5215533	NA	NA	Non-Homo sapiens	NA	Clostridioides difficile	NCTC13748	cdifficile	10	2	1	2	1
240	GCA_006408285.1	ASM640828v1	Clostridioides difficile	1496	NA	21025	NA	NA	NA	NA	NCBI Prokaryotic Genome Annotation Pipeline (PGAP)	4221541	NA	Contig	2019-06-24	PZOO01	4210745	NA	NA	NA	NA	NA	NA	NA	NA	PacBio	Icahn School of Medicine at Mount Sinai	PRJNA448390	SAMN08832079	3951	3698	125	NA	Peptostreptococcaceae	99.01	NA	8832079	2014	United States	Homo sapiens	NA	Clostridioides difficile	Microbe sample from Clostridioides difficile	cdifficile	42	1	1	2	1
241	GCA_006381115.1	ASM638111v1	Clostridioides difficile	1496	NA	20691	NA	NA	NA	NA	NCBI Prokaryotic Genome Annotation Pipeline (PGAP)	4244455	NA	Contig	2019-06-19	PZRM01	4207380	NA	NA	NA	NA	NA	NA	NA	NA	PacBio	Icahn School of Medicine at Mount Sinai	PRJNA448390	SAMN08833207	4008	3755	115	NA	Peptostreptococcaceae	100	0.83	8833207	2014	United States	Homo sapiens	NA	Clostridioides difficile	Microbe sample from Clostridioides difficile	cdifficile	110	1	1	2	1
242	GCA_015352055.3	ASM1535205v3	Clostridioides difficile	1496	NA	CDI-20	NA	NA	NA	NA	NCBI Prokaryotic Genome Annotation Pipeline (PGAP)	4268059	2	Scaffold	2023-09-03	JADKQL03	4205638	4205638	4	NA	NA	NA	NA	NA	NA	Oxford Nanopore GridION	Centers for Disease Control and Prevention	PRJNA577141	SAMN13029167	3946	3768	47	NA	Peptostreptococcaceae	100	NA	13029167	2016	United States	Homo sapiens	NA	Clostridioides difficile	Pathogen: clinical or host-associated sample from Clostridioides difficile	cdifficile	10	2	1	2	1
243	GCA_027620275.1	ASM2762027v1	Clostridioides difficile	1496	NA	R_phiCD75-2	NA	NA	NA	NA	NCBI Prokaryotic Genome Annotation Pipeline (PGAP)	4245742	NA	Contig	2023-01-09	JAQFHT01	4204655	NA	NA	NA	NA	NA	NA	NA	NA	Oxford Nanopore MinION	University of Chicago	PRJNA885086	SAMN31149536	3903	3717	58	NA	Peptostreptococcaceae	100	NA	31149536	NA	United States	Non-Homo sapiens	NA	Clostridioides difficile	Lysogeny R20921 with prophage phiCD75-2	cdifficile	1	1	1	1	10
244	GCA_006381095.1	ASM638109v1	Clostridioides difficile	1496	NA	20710	NA	NA	NA	NA	NCBI Prokaryotic Genome Annotation Pipeline (PGAP)	4231927	NA	Contig	2019-06-19	PZRN01	4203477	NA	NA	NA	NA	NA	NA	NA	NA	PacBio	Icahn School of Medicine at Mount Sinai	PRJNA448390	SAMN08833295	3981	3736	126	NA	Peptostreptococcaceae	100	NA	8833295	2014	United States	Homo sapiens	NA	Clostridioides difficile	Microbe sample from Clostridioides difficile	cdifficile	1	1	1	1	10
245	GCA_000826625.2	G46R2_Q2	Clostridioides difficile	1496	NA	G46	NA	NA	NA	NA	NA	4189317	NA	Contig	2015-01-18	CDND01	4189317	NA	NA	NA	NA	NA	NA	NA	NA	NA	PUBLIC HEALTH ENGLAND	PRJEB7267	SAMEA2768239	NA	NA	NA	NA	Peptostreptococcaceae	100	NA	3312787	NA	United Kingdom	Non-Homo sapiens	NA	Clostridioides difficile	Clostridium difficile strains	cdifficile	1	1	1	1	10
246	GCA_006380975.1	ASM638097v1	Clostridioides difficile	1496	NA	21022	NA	NA	NA	NA	NCBI Prokaryotic Genome Annotation Pipeline (PGAP)	4445248	NA	Contig	2019-06-19	PZRF01	4180979	NA	NA	NA	NA	NA	NA	NA	NA	PacBio	Icahn School of Medicine at Mount Sinai	PRJNA448390	SAMN08832996	4256	4010	114	NA	Peptostreptococcaceae	100	0.66	8832996	2011	United States	Homo sapiens	NA	Clostridioides difficile	Microbe sample from Clostridioides difficile	cdifficile	14	1	1	2	1
247	GCA_012952655.1	ASM1295265v1	Clostridioides difficile	1496	NA	CD07814	NA	NA	NA	NA	NCBI Prokaryotic Genome Annotation Pipeline (PGAP)	4226733	NA	Contig	2020-05-02	JAATIE01	4180658	NA	NA	NA	NA	NA	NA	NA	NA	Oxford Nanopore MinION	University of Pittsburgh School of Medicine	PRJNA609916	SAMN14265979	3946	3653	173	NA	Peptostreptococcaceae	100	0.66	14265979	2017	United States	Homo sapiens	NA	Clostridioides difficile	Pathogen: clinical or host-associated sample from Clostridioides difficile	cdifficile	11	5	8	5	11
248	GCA_900446965.1	45232_F01	Clostridioides difficile	1496	NA	NCTC13747	NA	NA	NA	NA	Annotation submitted by SC	4208505	NA	Contig	2018-08-08	UIGU01	4180036	NA	NA	NA	NA	NA	NA	NA	NA	NA	SC	PRJEB6403	SAMEA3905374	3853	3727	NA	NA	Peptostreptococcaceae	100	NA	5197687	NA	NA	Non-Homo sapiens	NA	Clostridioides difficile	NCTC13747	cdifficile	14	1	1	2	1
249	GCA_006381025.1	ASM638102v1	Clostridioides difficile	1496	NA	20481	NA	NA	NA	NA	NCBI Prokaryotic Genome Annotation Pipeline (PGAP)	4204496	NA	Contig	2019-06-19	PZRH01	4179677	NA	NA	NA	NA	NA	NA	NA	NA	PacBio	Icahn School of Medicine at Mount Sinai	PRJNA448390	SAMN08833066	3938	3692	111	NA	Peptostreptococcaceae	100	0.66	8833066	2011	United States	Homo sapiens	NA	Clostridioides difficile	Microbe sample from Clostridioides difficile	cdifficile	1	1	1	1	10
250	GCA_006380875.1	ASM638087v1	Clostridioides difficile	1496	NA	20916	NA	NA	NA	NA	NCBI Prokaryotic Genome Annotation Pipeline (PGAP)	4210687	NA	Contig	2019-06-19	PZRB01	4178792	NA	NA	NA	NA	NA	NA	NA	NA	PacBio	Icahn School of Medicine at Mount Sinai	PRJNA448390	SAMN08832782	3972	3750	93	NA	Peptostreptococcaceae	100	NA	8832782	2011	United States	Homo sapiens	NA	Clostridioides difficile	Microbe sample from Clostridioides difficile	cdifficile	110	1	1	2	1
251	GCA_006381045.1	ASM638104v1	Clostridioides difficile	1496	NA	20486	NA	NA	NA	NA	NCBI Prokaryotic Genome Annotation Pipeline (PGAP)	4390283	NA	Contig	2019-06-19	PZRJ01	4178286	NA	NA	NA	NA	NA	NA	NA	NA	PacBio	Icahn School of Medicine at Mount Sinai	PRJNA448390	SAMN08833161	4194	3933	131	NA	Peptostreptococcaceae	99.34	NA	8833161	2011	United States	Homo sapiens	NA	Clostridioides difficile	Microbe sample from Clostridioides difficile	cdifficile	55	1	1	6	6
252	GCA_006408435.1	ASM640843v1	Clostridioides difficile	1496	NA	20265	NA	NA	NA	NA	NCBI Prokaryotic Genome Annotation Pipeline (PGAP)	4197090	NA	Contig	2019-06-24	PZOU01	4172567	NA	NA	NA	NA	NA	NA	NA	NA	PacBio	Icahn School of Medicine at Mount Sinai	PRJNA448390	SAMN08832119	3927	3651	153	NA	Peptostreptococcaceae	99.34	0.66	8832119	2014	United States	Homo sapiens	NA	Clostridioides difficile	Microbe sample from Clostridioides difficile	cdifficile	1	1	1	1	10
253	GCA_006379355.1	ASM637935v1	Clostridioides difficile	1496	NA	20690	NA	NA	NA	NA	NCBI Prokaryotic Genome Annotation Pipeline (PGAP)	4177329	NA	Contig	2019-06-19	PZRL01	4167947	NA	NA	NA	NA	NA	NA	NA	NA	PacBio	Icahn School of Medicine at Mount Sinai	PRJNA448390	SAMN08833184	3898	3661	101	NA	Peptostreptococcaceae	99.34	NA	8833184	2014	United States	Homo sapiens	NA	Clostridioides difficile	Microbe sample from Clostridioides difficile	cdifficile	63	1	1	7	5
254	GCA_009903465.1	ASM990346v1	Clostridioides difficile	1496	NA	CBA7206	NA	NA	NA	NA	NCBI Prokaryotic Genome Annotation Pipeline (PGAP)	4160453	NA	Contig	2020-01-17	QLNZ01	4148821	NA	NA	NA	NA	NA	NA	NA	NA	PacBio	World Institute of Kimchi	PRJNA451079	SAMN08957716	3911	3671	117	NA	Peptostreptococcaceae	99.34	NA	8957716	2017	South Korea	Homo sapiens	NA	Clostridioides difficile	Pathogen: clinical or host-associated sample from Clostridioides difficile CBA7206	cdifficile	8	1	1	2	6
255	GCA_027885725.1	ASM2788572v1	Clostridioides difficile	1496	NA	MSK_CD75	NA	NA	NA	NA	NCBI Prokaryotic Genome Annotation Pipeline (PGAP)	4189194	NA	Contig	2023-01-16	JAQIGV01	4148107	NA	NA	NA	NA	NA	NA	NA	NA	Oxford Nanopore MinION	University of Chicago	PRJNA885086	SAMN13566366	3849	3669	51	NA	Peptostreptococcaceae	100	NA	13566366	2016	United States	Homo sapiens	NA	Clostridioides difficile	Pathogen: clinical or host-associated sample from Clostridioides difficile	cdifficile	1	1	1	1	10
256	GCA_027885775.1	ASM2788577v1	Clostridioides difficile	1496	NA	MSK_CD35	NA	NA	NA	NA	NCBI Prokaryotic Genome Annotation Pipeline (PGAP)	4188856	NA	Contig	2023-01-16	JAQIGW01	4147769	NA	NA	NA	NA	NA	NA	NA	NA	Oxford Nanopore MinION	University of Chicago	PRJNA885086	SAMN13566365	3842	3662	51	NA	Peptostreptococcaceae	100	NA	13566365	2015	United States	Homo sapiens	NA	Clostridioides difficile	Pathogen: clinical or host-associated sample from Clostridioides difficile	cdifficile	1	1	1	1	10
257	GCA_900447055.1	45296_C02	Clostridioides difficile	1496	NA	NCTC13749	NA	NA	NA	NA	Annotation submitted by SC	4467139	NA	Contig	2018-08-08	UFWB01	4142653	NA	NA	NA	NA	NA	NA	NA	NA	NA	SC	PRJEB6403	SAMEA3905377	4138	4003	NA	NA	Peptostreptococcaceae	100	NA	5215534	NA	NA	Non-Homo sapiens	NA	Clostridioides difficile	NCTC13749	cdifficile	35	2	5	8	1
258	GCA_002082985.2	ASM208298v2	Clostridioides difficile	1496	NA	FDAARGOS_269	NA	NA	NA	NA	NCBI Prokaryotic Genome Annotation Pipeline (PGAP)	4267157	NA	Contig	2018-01-19	NBTR02	4140126	NA	NA	NA	NA	NA	NA	NA	NA	PacBio; Illumina	University of Maryland School of Medicine Institute for Genome Sciences (IGS) - sequencing center	PRJNA231221	SAMN04875595	4004	3786	89	NA	Peptostreptococcaceae	100	NA	4875595	NA	United States	Non-Homo sapiens	NA	Clostridioides difficile	Pathogen: clinical or host-associated sample from Clostridioides difficile	cdifficile	102	1	1	2	1
259	GCA_903181475.1	NZ_Clostridioides_difficile_9C4_BL_hyb	Clostridioides difficile	1496	NA	NA	NA	NA	NZ_Clostridioides_difficile_9C4_BL_hyb	NA	NA	4296333	NA	Contig	2020-06-05	CAEUHM01	4132847	NA	NA	NA	NA	NA	NA	NA	NA	NA	Center for Gut Microbiome and Nutrition Research, Washington University School of Medicine	PRJEB35845	SAMEA6831316	NA	NA	NA	NA	Peptostreptococcaceae	100	NA	14936719	NA	NA	Homo sapiens	NA	Clostridioides difficile	Human fecal bacterial isolate annotated genome sequence	cdifficile	37	3	7	3	8
260	GCA_006454575.1	ASM645457v1	Clostridioides difficile	1496	NA	20911	NA	NA	NA	NA	NCBI Prokaryotic Genome Annotation Pipeline (PGAP)	4146187	NA	Contig	2019-06-24	PZOW01	4132089	NA	NA	NA	NA	NA	NA	NA	NA	PacBio	Icahn School of Medicine at Mount Sinai	PRJNA448390	SAMN08832200	3859	3579	152	NA	Peptostreptococcaceae	97.68	0.44	8832200	2014	United States	Homo sapiens	NA	Clostridioides difficile	Microbe sample from Clostridioides difficile	cdifficile	42	1	1	2	1
261	GCA_027620295.1	ASM2762029v1	Clostridioides difficile	1496	NA	R_cdtRmut8.1	NA	NA	NA	NA	NCBI Prokaryotic Genome Annotation Pipeline (PGAP)	4204171	NA	Contig	2023-01-09	JAQFHU01	4129768	NA	NA	NA	NA	NA	NA	NA	NA	Oxford Nanopore MinION	University of Chicago	PRJNA885086	SAMN31149535	3851	3664	58	NA	Peptostreptococcaceae	100	NA	31149535	NA	United States	Non-Homo sapiens	NA	Clostridioides difficile	CdtR gene with 69bp deletion (as in ST1-75) in R20291 clone 8.1	cdifficile	1	1	1	1	10
262	GCA_018264015.1	ASM1826401v1	Clostridioides difficile	1496	NA	Cd20	NA	NA	NA	NA	NCBI Prokaryotic Genome Annotation Pipeline (PGAP)	4419141	3	Contig	2021-05-04	SMNJ01	4128628	NA	NA	NA	NA	NA	NA	NA	NA	Illumina and Oxford Nanopore MinION	University of Pennsylvania	PRJNA524299	SAMN11021918	4182	3898	164	NA	Peptostreptococcaceae	98.68	0.66	11021918	2017	United States	Homo sapiens	NA	Clostridioides difficile	run16run17_barcode09	cdifficile	10	2	1	2	1
263	GCA_019880625.1	ASM1988062v1	Clostridioides difficile	1496	NA	NTCD-035	NA	NA	NA	NA	NA	4431626	2	Contig	2021-09-05	JACGTL01	4108602	NA	NA	NA	NA	NA	NA	NA	NA	Oxford Nanopore MinION; Illumina HiSeq	University of Pennsylvania	PRJNA648941	SAMN15651142	NA	NA	NA	NA	Peptostreptococcaceae	100	NA	15651142	2019	United States	Non-Homo sapiens	NA	Clostridioides difficile	Pathogen: clinical or host-associated sample from Clostridioides difficile	cdifficile	125	4	1	6	1
264	GCA_006408235.1	ASM640823v1	Clostridioides difficile	1496	NA	21026	NA	NA	NA	NA	NCBI Prokaryotic Genome Annotation Pipeline (PGAP)	4121087	NA	Contig	2019-06-24	PZOM01	4108298	NA	NA	NA	NA	NA	NA	NA	NA	PacBio	Icahn School of Medicine at Mount Sinai	PRJNA448390	SAMN08832056	3875	3529	217	NA	Peptostreptococcaceae	98.25	NA	8832056	2014	United States	Homo sapiens	NA	Clostridioides difficile	Microbe sample from Clostridioides difficile	cdifficile	1	1	1	1	10
265	GCA_006380825.1	ASM638082v1	Clostridioides difficile	1496	NA	20476	NA	NA	NA	NA	NCBI Prokaryotic Genome Annotation Pipeline (PGAP)	4155533	NA	Contig	2019-06-19	PZQY01	4103144	NA	NA	NA	NA	NA	NA	NA	NA	PacBio	Icahn School of Medicine at Mount Sinai	PRJNA448390	SAMN08832650	3897	3688	81	NA	Peptostreptococcaceae	99.34	NA	8832650	2014	United States	Homo sapiens	NA	Clostridioides difficile	Microbe sample from Clostridioides difficile	cdifficile	8	1	1	2	6
266	GCA_001971945.1	ASM197194v1	Clostridioides difficile	1496	NA	20110973	NA	NA	NA	NA	Annotation submitted by Broad Institute	4093719	NA	Contig	2017-01-26	MTVW01	4093719	NA	NA	NA	NA	NA	NA	NA	NA	pacbio	Broad Institute	PRJNA329109	SAMN05504812	3683	3554	NA	NA	Peptostreptococcaceae	99.34	NA	5504812	NA	Unknown	Homo sapiens	NA	Clostridioides difficile	Clostridium difficile 20110973	cdifficile	42	1	1	2	1
267	GCA_006380835.1	ASM638083v1	Clostridioides difficile	1496	NA	20922	NA	NA	NA	NA	NCBI Prokaryotic Genome Annotation Pipeline (PGAP)	4135554	NA	Contig	2019-06-19	PZQZ01	4091280	NA	NA	NA	NA	NA	NA	NA	NA	PacBio	Icahn School of Medicine at Mount Sinai	PRJNA448390	SAMN08832710	3831	3591	110	NA	Peptostreptococcaceae	100	0.33	8832710	2014	United States	Homo sapiens	NA	Clostridioides difficile	Microbe sample from Clostridioides difficile	cdifficile	21	2	2	2	1
268	GCA_006380915.1	ASM638091v1	Clostridioides difficile	1496	NA	20485	NA	NA	NA	NA	NCBI Prokaryotic Genome Annotation Pipeline (PGAP)	4118803	NA	Contig	2019-06-19	PZRC01	4083672	NA	NA	NA	NA	NA	NA	NA	NA	PacBio	Icahn School of Medicine at Mount Sinai	PRJNA448390	SAMN08832794	3819	3475	214	NA	Peptostreptococcaceae	96.36	NA	8832794	2011	United States	Homo sapiens	NA	Clostridioides difficile	Microbe sample from Clostridioides difficile	cdifficile	4	1	2	2	1
269	GCA_009903525.1	ASM990352v1	Clostridioides difficile	1496	NA	CBA7208	NA	NA	NA	NA	NCBI Prokaryotic Genome Annotation Pipeline (PGAP)	4087864	NA	Contig	2020-01-17	QKRD01	4080859	NA	NA	NA	NA	NA	NA	NA	NA	PacBio	World Institute of Kimchi	PRJNA451079	SAMN09355998	3786	3570	88	NA	Peptostreptococcaceae	100	NA	9355998	2017	South Korea	Homo sapiens	NA	Clostridioides difficile	Pathogen: clinical or host-associated sample from Clostridioides difficile CBA7208	cdifficile	4	1	2	2	1
270	GCA_006379335.1	ASM637933v1	Clostridioides difficile	1496	NA	20266	NA	NA	NA	NA	NCBI Prokaryotic Genome Annotation Pipeline (PGAP)	4107083	NA	Contig	2019-06-19	PZQX01	4080499	NA	NA	NA	NA	NA	NA	NA	NA	PacBio	Icahn School of Medicine at Mount Sinai	PRJNA448390	SAMN08832630	3817	3587	102	NA	Peptostreptococcaceae	100	NA	8832630	2014	United States	Homo sapiens	NA	Clostridioides difficile	Microbe sample from Clostridioides difficile	cdifficile	4	1	2	2	1
271	GCA_006380905.1	ASM638090v1	Clostridioides difficile	1496	NA	20478	NA	NA	NA	NA	NCBI Prokaryotic Genome Annotation Pipeline (PGAP)	4094154	NA	Contig	2019-06-19	PZRD01	4080472	NA	NA	NA	NA	NA	NA	NA	NA	PacBio	Icahn School of Medicine at Mount Sinai	PRJNA448390	SAMN08832920	3794	3575	91	NA	Peptostreptococcaceae	100	NA	8832920	2011	United States	Homo sapiens	NA	Clostridioides difficile	Microbe sample from Clostridioides difficile	cdifficile	4	1	2	2	1
272	GCA_009903485.1	ASM990348v1	Clostridioides difficile	1496	NA	CBA7205	NA	NA	NA	NA	NCBI Prokaryotic Genome Annotation Pipeline (PGAP)	4396793	NA	Contig	2020-01-17	QLNY01	4067831	NA	NA	NA	NA	NA	NA	NA	NA	PacBio	World Institute of Kimchi	PRJNA451079	SAMN08957705	4176	3901	130	NA	Peptostreptococcaceae	100	NA	8957705	2017	South Korea	Homo sapiens	NA	Clostridioides difficile	Pathogen: clinical or host-associated sample from Clostridioides difficile CBA7205	cdifficile	17	1	1	2	1
273	GCA_901523085.1	45232_E01	Clostridioides difficile	1496	NA	NCTC13746	NA	NA	NA	NA	Annotation submitted by SC	4294299	NA	Contig	2019-05-31	CABEGL01	4065230	NA	NA	NA	NA	NA	NA	NA	NA	NA	SC	PRJEB6403	SAMEA3905373	3983	3855	NA	NA	Peptostreptococcaceae	99.34	NA	5197686	2010	NA	Non-Homo sapiens	NA	Clostridioides difficile	NCTC13746	cdifficile	8	1	1	2	6
274	GCA_006408415.1	ASM640841v1	Clostridioides difficile	1496	NA	21024	NA	NA	NA	NA	NCBI Prokaryotic Genome Annotation Pipeline (PGAP)	4136145	NA	Contig	2019-06-24	PZOT01	4057018	NA	NA	NA	NA	NA	NA	NA	NA	PacBio	Icahn School of Medicine at Mount Sinai	PRJNA448390	SAMN08832118	3857	3623	103	NA	Peptostreptococcaceae	99.34	NA	8832118	2014	United States	Homo sapiens	NA	Clostridioides difficile	Microbe sample from Clostridioides difficile	cdifficile	8	1	1	2	6
275	GCA_001972185.1	ASM197218v1	Clostridioides difficile	1496	NA	20121190	NA	NA	NA	NA	Annotation submitted by Broad Institute	4469133	NA	Contig	2017-01-26	MTWH01	4056063	NA	NA	NA	NA	NA	NA	NA	NA	pacbio	Broad Institute	PRJNA329109	SAMN05504815	4198	4065	NA	NA	Peptostreptococcaceae	100	NA	5504815	NA	Unknown	Homo sapiens	NA	Clostridioides difficile	Clostridium difficile 20121190	cdifficile	10	2	1	2	1
276	GCA_001972005.1	ASM197200v1	Clostridioides difficile	1496	NA	20120020	NA	NA	NA	NA	Annotation submitted by Broad Institute	4156404	NA	Contig	2017-01-26	MTWD01	4055398	NA	NA	NA	NA	NA	NA	NA	NA	pacbio	Broad Institute	PRJNA329109	SAMN05504804	3822	3697	NA	NA	Peptostreptococcaceae	99.34	NA	5504804	NA	Unknown	Homo sapiens	NA	Clostridioides difficile	Clostridium difficile 20120020	cdifficile	8	1	1	2	6
277	GCA_006408375.1	ASM640837v1	Clostridioides difficile	1496	NA	20700	NA	NA	NA	NA	NCBI Prokaryotic Genome Annotation Pipeline (PGAP)	4103613	NA	Contig	2019-06-24	PZOV01	4052310	NA	NA	NA	NA	NA	NA	NA	NA	PacBio	Icahn School of Medicine at Mount Sinai	PRJNA448390	SAMN08832126	3821	3615	78	NA	Peptostreptococcaceae	99.34	NA	8832126	2014	United States	Homo sapiens	NA	Clostridioides difficile	Microbe sample from Clostridioides difficile	cdifficile	8	1	1	2	6
278	GCA_001971935.1	ASM197193v1	Clostridioides difficile	1496	NA	20120014	NA	NA	NA	NA	Annotation submitted by Broad Institute	4224135	NA	Contig	2017-01-26	MTWC01	4040081	NA	NA	NA	NA	NA	NA	NA	NA	pacbio	Broad Institute	PRJNA329109	SAMN05504816	3882	3752	NA	NA	Peptostreptococcaceae	100	NA	5504816	NA	Unknown	Homo sapiens	NA	Clostridioides difficile	Clostridium difficile 20120014	cdifficile	43	1	7	6	1
279	GCA_006380995.1	ASM638099v1	Clostridioides difficile	1496	NA	20479	NA	NA	NA	NA	NCBI Prokaryotic Genome Annotation Pipeline (PGAP)	4167354	NA	Contig	2019-06-19	PZRG01	4038225	NA	NA	NA	NA	NA	NA	NA	NA	PacBio	Icahn School of Medicine at Mount Sinai	PRJNA448390	SAMN08832997	3879	3677	74	NA	Peptostreptococcaceae	100	NA	8832997	2011	United States	Homo sapiens	NA	Clostridioides difficile	Microbe sample from Clostridioides difficile	cdifficile	100	1	1	6	19
280	GCA_015352285.3	ASM1535228v3	Clostridioides difficile	1496	NA	CDI-09	NA	NA	NA	NA	NCBI Prokaryotic Genome Annotation Pipeline (PGAP)	4112687	1	Scaffold	2023-03-19	JADKQW02	4035418	4035418	4	NA	NA	NA	NA	NA	NA	Oxford Nanopore GridION	Centers for Disease Control and Prevention	PRJNA577141	SAMN13029156	3816	3633	54	NA	Peptostreptococcaceae	96.69	NA	13029156	2016	United States	Homo sapiens	NA	Clostridioides difficile	Pathogen: clinical or host-associated sample from Clostridioides difficile	cdifficile	67	1	1	9	9
281	GCA_015351855.2	ASM1535185v2	Clostridioides difficile	1496	NA	CDI-17	NA	NA	NA	NA	NCBI Prokaryotic Genome Annotation Pipeline (PGAP)	4034876	NA	Contig	2023-03-19	JADKQO02	4030058	NA	NA	NA	NA	NA	NA	NA	NA	PacBio	Centers for Disease Control and Prevention	PRJNA577141	SAMN13029164	3713	3525	59	NA	Peptostreptococcaceae	100	NA	13029164	2016	United States	Homo sapiens	NA	Clostridioides difficile	Pathogen: clinical or host-associated sample from Clostridioides difficile	cdifficile	11	5	8	5	11
282	GCA_018263995.1	ASM1826399v1	Clostridioides difficile	1496	NA	Cd22	NA	NA	NA	NA	NCBI Prokaryotic Genome Annotation Pipeline (PGAP)	4350267	4	Contig	2021-05-04	SMNK01	3959297	NA	NA	NA	NA	NA	NA	NA	NA	Illumina and Oxford Nanopore MinION	University of Pennsylvania	PRJNA524299	SAMN11021920	4143	3871	144	NA	Peptostreptococcaceae	98.68	NA	11021920	2017	United States	Homo sapiens	NA	Clostridioides difficile	run16run17_barcode10	cdifficile	8	1	1	2	6
283	GCA_001972015.1	ASM197201v1	Clostridioides difficile	1496	NA	20110270	NA	NA	NA	NA	Annotation submitted by Broad Institute	4179937	NA	Contig	2017-01-26	MTVR01	3881918	NA	NA	NA	NA	NA	NA	NA	NA	pacbio	Broad Institute	PRJNA329109	SAMN05504800	3814	3675	NA	NA	Peptostreptococcaceae	100	NA	5504800	NA	Unknown	Homo sapiens	NA	Clostridioides difficile	Clostridium difficile 20110270	cdifficile	1	1	1	1	10
284	GCA_001971865.1	ASM197186v1	Clostridioides difficile	1496	NA	20100502	NA	NA	NA	NA	Annotation submitted by Broad Institute	4201508	NA	Contig	2017-01-26	MTVQ01	3853484	NA	NA	NA	NA	NA	NA	NA	NA	pacbio	Broad Institute	PRJNA329109	SAMN05504798	3884	3756	NA	NA	Peptostreptococcaceae	100	NA	5504798	NA	Unknown	Homo sapiens	NA	Clostridioides difficile	Clostridium difficile 20100502	cdifficile	67	1	1	9	9
285	GCA_001971875.1	ASM197187v1	Clostridioides difficile	1496	NA	20110960	NA	NA	NA	NA	Annotation submitted by Broad Institute	4324360	NA	Contig	2017-01-26	MTVU01	3709382	NA	NA	NA	NA	NA	NA	NA	NA	pacbio	Broad Institute	PRJNA329109	SAMN05504807	4004	3879	NA	NA	Peptostreptococcaceae	100	NA	5504807	NA	Unknown	Homo sapiens	NA	Clostridioides difficile	Clostridium difficile 20110960	cdifficile	37	3	7	3	8
286	GCA_001972065.1	ASM197206v1	Clostridioides difficile	1496	NA	20120183	NA	NA	NA	NA	Annotation submitted by Broad Institute	4057973	NA	Contig	2017-01-26	MTWE01	3693825	NA	NA	NA	NA	NA	NA	NA	NA	pacbio	Broad Institute	PRJNA329109	SAMN05504806	3717	3578	NA	NA	Peptostreptococcaceae	100	NA	5504806	NA	Unknown	Homo sapiens	NA	Clostridioides difficile	Clostridium difficile 20120183	cdifficile	11	5	8	5	11
287	GCA_001972165.1	ASM197216v1	Clostridioides difficile	1496	NA	20121013	NA	NA	NA	NA	Annotation submitted by Broad Institute	4291712	NA	Contig	2017-01-26	MTWG01	3491085	NA	NA	NA	NA	NA	NA	NA	NA	pacbio	Broad Institute	PRJNA329109	SAMN05504817	3978	3854	NA	NA	Peptostreptococcaceae	100	NA	5504817	NA	Unknown	Homo sapiens	NA	Clostridioides difficile	Clostridium difficile 20121013	cdifficile	14	1	1	2	1
288	GCA_020297525.1	ASM2029752v1	Clostridioides difficile	1496	NA	FDAARGOS_1526	NA	NA	NA	NA	NCBI Prokaryotic Genome Annotation Pipeline (PGAP)	4260541	NA	Contig	2021-10-05	JAIWZE01	3470799	NA	NA	NA	NA	NA	NA	NA	NA	Pacbio; Illumina	US Food and Drug Administration	PRJNA231221	SAMN21402693	3904	3692	76	NA	Peptostreptococcaceae	100	NA	21402693	NA	Germany	Non-Homo sapiens	NA	Clostridioides difficile	Pathogen: clinical or host-associated sample from Clostridioides difficile	cdifficile	1	1	1	1	10
289	GCA_900095905.1	ASM90009590v1	Clostridioides difficile	1496	NA	CD105HS27	NA	NA	CD105HS27	NA	Annotation submitted by University of Leicester	4124276	NA	Contig	2018-01-03	FRET01	3462540	NA	NA	NA	NA	NA	NA	NA	NA	NA	University of Leicester	PRJEB13565	SAMEA4071729	3737	3595	NA	NA	Peptostreptococcaceae	100	1.55	8195142	2010	United Kingdom	Non-Homo sapiens	NA	Clostridioides difficile	Peptoclostridium difficile CD105HS27	cdifficile	11	5	8	5	11
290	GCA_018264005.1	ASM1826400v1	Clostridioides difficile	1496	NA	Cd27	NA	NA	NA	NA	NCBI Prokaryotic Genome Annotation Pipeline (PGAP)	4265397	1	Contig	2021-05-04	SMNN01	3408706	NA	NA	NA	NA	NA	NA	NA	NA	Illumina and Oxford Nanopore MinION	University of Pennsylvania	PRJNA524299	SAMN11021925	4068	3718	234	NA	Peptostreptococcaceae	97.35	NA	11021925	2018	United States	Homo sapiens	NA	Clostridioides difficile	run18_barcode09	cdifficile	3	1	1	2	1
291	GCA_001972045.1	ASM197204v1	Clostridioides difficile	1496	NA	20110740	NA	NA	NA	NA	Annotation submitted by Broad Institute	4279635	NA	Contig	2017-01-26	MTVS01	3058973	NA	NA	NA	NA	NA	NA	NA	NA	pacbio	Broad Institute	PRJNA329109	SAMN05504814	3967	3844	NA	NA	Peptostreptococcaceae	100	NA	5504814	NA	Unknown	Homo sapiens	NA	Clostridioides difficile	Clostridium difficile 20110740	cdifficile	17	1	1	2	1
292	GCA_001972115.1	ASM197211v1	Clostridioides difficile	1496	NA	20110986	NA	NA	NA	NA	Annotation submitted by Broad Institute	4010693	NA	Contig	2017-01-26	MTVX01	3054388	NA	NA	NA	NA	NA	NA	NA	NA	pacbio	Broad Institute	PRJNA329109	SAMN05504805	3654	3528	NA	NA	Peptostreptococcaceae	100	NA	5504805	NA	Unknown	Homo sapiens	NA	Clostridioides difficile	Clostridium difficile 20110986	cdifficile	11	5	8	5	11
293	GCA_001972085.1	ASM197208v1	Clostridioides difficile	1496	NA	20110995	NA	NA	NA	NA	Annotation submitted by Broad Institute	4092490	NA	Contig	2017-01-26	MTVY01	3015771	NA	NA	NA	NA	NA	NA	NA	NA	pacbio	Broad Institute	PRJNA329109	SAMN05504813	3686	3560	NA	NA	Peptostreptococcaceae	99.34	NA	5504813	NA	Unknown	Homo sapiens	NA	Clostridioides difficile	Clostridium difficile 20110995	cdifficile	42	1	1	2	1
294	GCA_001971835.1	ASM197183v1	Clostridioides difficile	1496	NA	20100211	NA	NA	NA	NA	Annotation submitted by Broad Institute	4189946	NA	Contig	2017-01-26	MTVP01	2845247	NA	NA	NA	NA	NA	NA	NA	NA	pacbio	Broad Institute	PRJNA329109	SAMN05504799	3809	3676	NA	NA	Peptostreptococcaceae	100	NA	5504799	NA	Unknown	Homo sapiens	NA	Clostridioides difficile	Clostridium difficile 20100211	cdifficile	1	1	1	1	10
295	GCA_001971905.1	ASM197190v1	Clostridioides difficile	1496	NA	20110961	NA	NA	NA	NA	Annotation submitted by Broad Institute	4103183	NA	Contig	2017-01-26	MTVV01	2828902	NA	NA	NA	NA	NA	NA	NA	NA	pacbio	Broad Institute	PRJNA329109	SAMN05504810	3723	3587	NA	NA	Peptostreptococcaceae	99.34	NA	5504810	NA	Unknown	Homo sapiens	NA	Clostridioides difficile	Clostridium difficile 20110961	cdifficile	55	1	1	6	6
296	GCA_015352325.3	ASM1535232v3	Clostridioides difficile	1496	NA	CDI-08	NA	NA	NA	NA	NCBI Prokaryotic Genome Annotation Pipeline (PGAP)	4116821	1	Scaffold	2023-09-03	JADKQX03	2793720	2793720	10	NA	NA	NA	NA	NA	NA	Oxford Nanopore GridION	Centers for Disease Control and Prevention	PRJNA577141	SAMN13029155	3768	3600	39	NA	Peptostreptococcaceae	99.34	NA	13029155	2016	United States	Homo sapiens	NA	Clostridioides difficile	Pathogen: clinical or host-associated sample from Clostridioides difficile	cdifficile	8	1	1	2	6
297	GCA_001971985.1	ASM197198v1	Clostridioides difficile	1496	NA	20111144	NA	NA	NA	NA	Annotation submitted by Broad Institute	4259046	NA	Contig	2017-01-26	MTWA01	2732843	NA	NA	NA	NA	NA	NA	NA	NA	pacbio	Broad Institute	PRJNA329109	SAMN05504802	3925	3787	NA	NA	Peptostreptococcaceae	99.67	NA	5504802	NA	Unknown	Homo sapiens	NA	Clostridioides difficile	Clostridium difficile 20111144	cdifficile	2	1	1	2	1
298	GCA_001972195.1	ASM197219v1	Clostridioides difficile	1496	NA	20121412	NA	NA	NA	NA	Annotation submitted by Broad Institute	4278990	NA	Contig	2017-01-26	MTWI01	2484966	NA	NA	NA	NA	NA	NA	NA	NA	pacbio	Broad Institute	PRJNA329109	SAMN05504808	3942	3816	NA	NA	Peptostreptococcaceae	100	NA	5504808	NA	Unknown	Homo sapiens	NA	Clostridioides difficile	Clostridium difficile 20121412	cdifficile	37	3	7	3	8
299	GCA_018264045.1	ASM1826404v1	Clostridioides difficile	1496	NA	Cd19	NA	NA	NA	NA	NCBI Prokaryotic Genome Annotation Pipeline (PGAP)	4329865	NA	Contig	2021-05-04	SMNI01	2288733	NA	NA	NA	NA	NA	NA	NA	NA	Illumina and Oxford Nanopore MinION	University of Pennsylvania	PRJNA524299	SAMN11021917	4118	3767	227	NA	Peptostreptococcaceae	97.79	NA	11021917	2017	United States	Homo sapiens	NA	Clostridioides difficile	run16run17_barcode08	cdifficile	26	1	1	6	1
300	GCA_001972105.1	ASM197210v1	Clostridioides difficile	1496	NA	20111003	NA	NA	NA	NA	Annotation submitted by Broad Institute	4200115	NA	Contig	2017-01-26	MTVZ01	2285964	NA	NA	NA	NA	NA	NA	NA	NA	pacbio	Broad Institute	PRJNA329109	SAMN05504809	3879	3755	NA	NA	Peptostreptococcaceae	100	NA	5504809	NA	Unknown	Homo sapiens	NA	Clostridioides difficile	Clostridium difficile 20111003	cdifficile	12	1	1	6	4
301	GCA_018263955.1	ASM1826395v1	Clostridioides difficile	1496	NA	Cd25	NA	NA	NA	NA	NCBI Prokaryotic Genome Annotation Pipeline (PGAP)	4393556	3	Contig	2021-05-04	SMNL01	2242359	NA	NA	NA	NA	NA	NA	NA	NA	Illumina and Oxford Nanopore MinION	University of Pennsylvania	PRJNA524299	SAMN11021923	4193	3925	177	NA	Peptostreptococcaceae	99.34	NA	11021923	2018	United States	Homo sapiens	NA	Clostridioides difficile	run15_barcode05	cdifficile	58	1	5	7	1
302	GCA_018263895.1	ASM1826389v1	Clostridioides difficile	1496	NA	Cd26	NA	NA	NA	NA	NCBI Prokaryotic Genome Annotation Pipeline (PGAP)	4157890	1	Contig	2021-05-04	SMNM01	2219112	NA	NA	NA	NA	NA	NA	NA	NA	Illumina and Oxford Nanopore MinION	University of Pennsylvania	PRJNA524299	SAMN11021924	3915	3635	161	NA	Peptostreptococcaceae	99.12	NA	11021924	2018	United States	Homo sapiens	NA	Clostridioides difficile	run16run17_barcode11	cdifficile	139	2	1	2	1
303	GCA_006380895.1	ASM638089v1	Clostridioides difficile	1496	NA	20705	NA	NA	NA	NA	NCBI Prokaryotic Genome Annotation Pipeline (PGAP)	4192092	NA	Contig	2019-06-19	PZRA01	1434792	NA	NA	NA	NA	NA	NA	NA	NA	PacBio	Icahn School of Medicine at Mount Sinai	PRJNA448390	SAMN08832765	3933	3658	119	NA	Peptostreptococcaceae	98.68	NA	8832765	2011	United States	Homo sapiens	NA	Clostridioides difficile	Microbe sample from Clostridioides difficile	cdifficile	1	1	1	1	10
304	GCA_020297505.1	ASM2029750v1	Clostridioides difficile	1496	NA	FDAARGOS_1527	NA	NA	NA	NA	NCBI Prokaryotic Genome Annotation Pipeline (PGAP)	4000394	NA	Contig	2021-10-05	JAIWZD01	1300949	NA	NA	NA	NA	NA	NA	NA	NA	Pacbio; Illumina	US Food and Drug Administration	PRJNA231221	SAMN21402694	3644	3455	70	NA	Peptostreptococcaceae	95.36	NA	21402694	NA	Germany	Non-Homo sapiens	NA	Clostridioides difficile	Pathogen: clinical or host-associated sample from Clostridioides difficile	cdifficile	11	5	8	5	11
305	GCA_001971925.1	ASM197192v1	Clostridioides difficile	1496	NA	20111163	NA	NA	NA	NA	Annotation submitted by Broad Institute	4163956	NA	Contig	2017-01-26	MTWB01	1050100	NA	NA	NA	NA	NA	NA	NA	NA	pacbio	Broad Institute	PRJNA329109	SAMN05504811	3803	3705	NA	NA	Peptostreptococcaceae	100	NA	5504811	NA	Unknown	Homo sapiens	NA	Clostridioides difficile	Clostridium difficile 20111163	cdifficile	53	1	2	2	1
306	GCA_007114075.1	ASM711407v1	Clostridioides difficile	1496	NA	Gcol.A94	NA	NA	NA	NA	NA	4134550	NA	Scaffold	2019-07-18	VILO01	857412	857412	32	NA	NA	NA	NA	NA	NA	Illumina HiSeq	Grupo de Investigaciones Microbiologicas - UR (GIMUR)	PRJNA551724	SAMN12163618	NA	NA	NA	NA	Peptostreptococcaceae	99.34	NA	12163618	2016	Colombia	Homo sapiens	NA	Clostridioides difficile	Microbe sample from Clostridioides difficile	cdifficile	8	1	1	2	6
307	GCA_016985475.1	ASM1698547v1	Clostridioides difficile	1496	NA	FDAARGOS_1345	NA	NA	NA	NA	NCBI Prokaryotic Genome Annotation Pipeline (PGAP)	4392431	2	Contig	2021-02-26	JAFFQT01	847619	NA	NA	NA	NA	NA	NA	NA	NA	Pacbio; Illumina	US Food and Drug Administration	PRJNA231221	SAMN16357487	4123	3903	75	NA	Peptostreptococcaceae	99.34	NA	16357487	NA	United States	Non-Homo sapiens	NA	Clostridioides difficile	Pathogen: clinical or host-associated sample from Clostridioides difficile	cdifficile	10	2	1	2	1
308	GCA_007114465.1	ASM711446v1	Clostridioides difficile	1496	NA	Gcol.A70	NA	NA	NA	NA	NA	4148335	NA	Scaffold	2019-07-18	VIMG01	842380	842380	26	NA	NA	NA	NA	NA	NA	Illumina HiSeq	Grupo de Investigaciones Microbiologicas - UR (GIMUR)	PRJNA551724	SAMN12163600	NA	NA	NA	NA	Peptostreptococcaceae	99.34	NA	12163600	2016	Colombia	Homo sapiens	NA	Clostridioides difficile	Microbe sample from Clostridioides difficile	cdifficile	149	1	1	2	6
309	GCA_007114305.1	ASM711430v1	Clostridioides difficile	1496	NA	Gcol.A84	NA	NA	NA	NA	NA	4124196	NA	Scaffold	2019-07-18	VILX01	832070	832070	25	NA	NA	NA	NA	NA	NA	Illumina HiSeq	Grupo de Investigaciones Microbiologicas - UR (GIMUR)	PRJNA551724	SAMN12163609	NA	NA	NA	NA	Peptostreptococcaceae	99.34	NA	12163609	2016	Colombia	Homo sapiens	NA	Clostridioides difficile	Microbe sample from Clostridioides difficile	cdifficile	42	1	1	2	1
310	GCA_020295265.1	ASM2029526v1	Clostridioides difficile	1496	NA	TMC104VA	NA	NA	NA	NA	NCBI Prokaryotic Genome Annotation Pipeline (PGAP)	4089843	NA	Scaffold	2021-10-05	JABUAH01	808794	808794	45	NA	NA	NA	NA	NA	NA	Illumina HiSeq	University of Texas Health Science Center	PRJNA631049	SAMN14989851	3690	3575	50	NA	Peptostreptococcaceae	99.34	NA	14989851	2019	Kenya	Homo sapiens	NA	Clostridioides difficile	Pathogen: clinical or host-associated sample from Clostridioides difficile	cdifficile	42	1	1	2	1
311	GCA_900164645.1	16852_2#11	Clostridioides difficile	1496	NA	VRECD0001	NA	NA	NA	NA	Annotation submitted by SC	4255504	NA	Scaffold	2017-02-15	FUNM01	799464	799464	48	NA	NA	NA	NA	NA	NA	NA	SC	PRJEB8767	SAMEA3374983	3915	3814	NA	NA	Peptostreptococcaceae	100	NA	4106742	2014	United Kingdom	Homo sapiens	NA	Clostridioides difficile	16852_2#11	cdifficile	7	1	1	7	1
312	GCA_007114405.1	ASM711440v1	Clostridioides difficile	1496	NA	Gcol.A72	NA	NA	NA	NA	NA	4150287	NA	Contig	2019-07-18	VIME01	798471	NA	NA	NA	NA	NA	NA	NA	NA	Illumina HiSeq	Grupo de Investigaciones Microbiologicas - UR (GIMUR)	PRJNA551724	SAMN12163602	NA	NA	NA	NA	Peptostreptococcaceae	99.34	NA	12163602	2016	Colombia	Homo sapiens	NA	Clostridioides difficile	Microbe sample from Clostridioides difficile	cdifficile	149	1	1	2	6
313	GCA_012641505.1	ASM1264150v1	Clostridioides difficile	1496	NA	CD508R	NA	NA	NA	NA	NCBI Prokaryotic Genome Annotation Pipeline (PGAP)	4073545	NA	Contig	2020-04-21	JABAKB01	792271	NA	NA	NA	NA	NA	NA	NA	NA	Illumina MiSeq	University of Texas Health Science Center	PRJNA625527	SAMN14602371	3774	3597	55	NA	Peptostreptococcaceae	100	NA	14602371	2019	United States	Homo sapiens	NA	Clostridioides difficile	Pathogen: clinical or host-associated sample from Clostridioides difficile	cdifficile	34	1	5	7	1
314	GCA_020295245.1	ASM2029524v1	Clostridioides difficile	1496	NA	TMC105V1	NA	NA	NA	NA	NCBI Prokaryotic Genome Annotation Pipeline (PGAP)	4134161	NA	Scaffold	2021-10-05	JABUAG01	784204	784204	65	NA	NA	NA	NA	NA	NA	Illumina	University of Texas Health Science Center	PRJNA631049	SAMN14989849	3786	3670	53	NA	Peptostreptococcaceae	100	NA	14989849	2019	United States	Homo sapiens	NA	Clostridioides difficile	Pathogen: clinical or host-associated sample from Clostridioides difficile	cdifficile	53	1	2	2	1
315	GCA_900165785.1	16852_2#76	Clostridioides difficile	1496	NA	VRECD0091	NA	NA	NA	NA	Annotation submitted by SC	4218982	NA	Scaffold	2017-02-15	FURY01	773871	773871	25	NA	NA	NA	NA	NA	NA	NA	SC	PRJEB8767	SAMEA3375048	3887	3781	NA	NA	Peptostreptococcaceae	100	NA	4106807	2014	United Kingdom	Non-Homo sapiens	NA	Clostridioides difficile	16852_2#76	cdifficile	37	3	7	3	8
316	GCA_007114415.1	ASM711441v1	Clostridioides difficile	1496	NA	Gcol.A71	NA	NA	NA	NA	NA	4149216	NA	Scaffold	2019-07-18	VIMF01	769519	769519	28	NA	NA	NA	NA	NA	NA	Illumina HiSeq	Grupo de Investigaciones Microbiologicas - UR (GIMUR)	PRJNA551724	SAMN12163601	NA	NA	NA	NA	Peptostreptococcaceae	99.34	NA	12163601	2016	Colombia	Homo sapiens	NA	Clostridioides difficile	Microbe sample from Clostridioides difficile	cdifficile	149	1	1	2	6
317	GCA_007114285.1	ASM711428v1	Clostridioides difficile	1496	NA	Gcol.A83	NA	NA	NA	NA	NA	4050319	NA	Contig	2019-07-18	VILY01	750086	NA	NA	NA	NA	NA	NA	NA	NA	Illumina HiSeq	Grupo de Investigaciones Microbiologicas - UR (GIMUR)	PRJNA551724	SAMN12163608	NA	NA	NA	NA	Peptostreptococcaceae	99.34	NA	12163608	2015	Colombia	Homo sapiens	NA	Clostridioides difficile	Microbe sample from Clostridioides difficile	cdifficile	8	1	1	2	6
318	GCA_028596485.1	ASM2859648v1	Clostridioides difficile	1496	NA	B-47	NA	NA	NA	NA	NCBI Prokaryotic Genome Annotation Pipeline (PGAP)	4079728	NA	Contig	2023-02-12	JAQRID01	731820	NA	NA	NA	NA	NA	NA	NA	NA	Illumina MiSeq	University College Dublin	PRJNA907009	SAMN31945770	3807	3640	45	NA	Peptostreptococcaceae	100	NA	31945770	2021	United Kingdom	Homo sapiens	NA	Clostridioides difficile	Pathogen: environmental/food/other sample from Clostridioides difficile	cdifficile	65	1	1	7	3
319	GCA_007114385.1	ASM711438v1	Clostridioides difficile	1496	NA	Gcol.A74	NA	NA	NA	NA	NA	4135872	NA	Scaffold	2019-07-18	VIMC01	714435	714435	37	NA	NA	NA	NA	NA	NA	Illumina HiSeq	Grupo de Investigaciones Microbiologicas - UR (GIMUR)	PRJNA551724	SAMN12163604	NA	NA	NA	NA	Peptostreptococcaceae	99.34	NA	12163604	2016	Colombia	Homo sapiens	NA	Clostridioides difficile	Microbe sample from Clostridioides difficile	cdifficile	8	1	1	2	6
320	GCA_007114055.1	ASM711405v1	Clostridioides difficile	1496	NA	Gcol.A97	NA	NA	NA	NA	NA	4134353	NA	Contig	2019-07-18	VILL01	713739	NA	NA	NA	NA	NA	NA	NA	NA	Illumina HiSeq	Grupo de Investigaciones Microbiologicas - UR (GIMUR)	PRJNA551724	SAMN12163621	NA	NA	NA	NA	Peptostreptococcaceae	99.34	NA	12163621	2016	Colombia	Homo sapiens	NA	Clostridioides difficile	Microbe sample from Clostridioides difficile	cdifficile	8	1	1	2	6
321	GCA_007114115.1	ASM711411v1	Clostridioides difficile	1496	NA	Gcol.A93	NA	NA	NA	NA	NA	4132200	NA	Scaffold	2019-07-18	VILP01	712485	712485	29	NA	NA	NA	NA	NA	NA	Illumina HiSeq	Grupo de Investigaciones Microbiologicas - UR (GIMUR)	PRJNA551724	SAMN12163617	NA	NA	NA	NA	Peptostreptococcaceae	99.34	NA	12163617	2016	Colombia	Homo sapiens	NA	Clostridioides difficile	Microbe sample from Clostridioides difficile	cdifficile	8	1	1	2	6
322	GCA_900165085.1	16780_8#33	Clostridioides difficile	1496	NA	VRECD0143	NA	NA	NA	NA	Annotation submitted by SC	4231324	NA	Scaffold	2017-02-15	FUPF01	703999	703999	35	NA	NA	NA	NA	NA	NA	NA	SC	PRJEB8767	SAMEA3375099	3911	3798	NA	NA	Peptostreptococcaceae	100	NA	4089478	2014	United Kingdom	Non-Homo sapiens	NA	Clostridioides difficile	16780_8#33	cdifficile	9	1	1	6	1
323	GCA_900165035.1	16780_8#2	Clostridioides difficile	1496	NA	VRECD0113	NA	NA	NA	NA	Annotation submitted by SC	4205282	NA	Scaffold	2017-02-15	FUPA01	698873	698873	33	NA	NA	NA	NA	NA	NA	NA	SC	PRJEB8767	SAMEA3375068	3892	3778	NA	NA	Peptostreptococcaceae	100	NA	4089447	2014	United Kingdom	Non-Homo sapiens	NA	Clostridioides difficile	16780_8#2	cdifficile	14	1	1	2	1
324	GCA_900165175.1	16780_8#42	Clostridioides difficile	1496	NA	VRECD0152	NA	NA	NA	NA	Annotation submitted by SC	4208139	NA	Scaffold	2017-02-15	FUPO01	694869	694869	40	NA	NA	NA	NA	NA	NA	NA	SC	PRJEB8767	SAMEA3375108	3944	3852	NA	NA	Peptostreptococcaceae	100	NA	4089487	2014	United Kingdom	Non-Homo sapiens	NA	Clostridioides difficile	16780_8#42	cdifficile	15	1	1	6	1
325	GCA_007114395.1	ASM711439v1	Clostridioides difficile	1496	NA	Gcol.A73	NA	NA	NA	NA	NA	4149514	NA	Scaffold	2019-07-18	VIMD01	691024	770031	26	NA	NA	NA	NA	NA	NA	Illumina HiSeq	Grupo de Investigaciones Microbiologicas - UR (GIMUR)	PRJNA551724	SAMN12163603	NA	NA	NA	NA	Peptostreptococcaceae	99.34	NA	12163603	2016	Colombia	Homo sapiens	NA	Clostridioides difficile	Microbe sample from Clostridioides difficile	cdifficile	149	1	1	2	6
326	GCA_900164355.1	16780_8#29	Clostridioides difficile	1496	NA	VRECD0139	NA	NA	NA	NA	Annotation submitted by SC	4446093	NA	Scaffold	2017-02-15	FUMR01	682760	682760	35	NA	NA	NA	NA	NA	NA	NA	SC	PRJEB8767	SAMEA3375095	4200	4091	NA	NA	Peptostreptococcaceae	100	NA	4089474	2014	United Kingdom	Homo sapiens	NA	Clostridioides difficile	16780_8#29	cdifficile	6	2	1	6	1
327	GCA_900164585.1	16852_2#3	Clostridioides difficile	1496	NA	VRECD0012	NA	NA	NA	NA	Annotation submitted by SC	4126592	NA	Scaffold	2017-02-15	FUNH01	678324	678324	22	NA	NA	NA	NA	NA	NA	NA	SC	PRJEB8767	SAMEA3374975	3780	3677	NA	NA	Peptostreptococcaceae	100	NA	4106734	2014	United Kingdom	Homo sapiens	NA	Clostridioides difficile	16852_2#3	cdifficile	2	1	1	2	1
328	GCA_900165825.1	16852_2#80	Clostridioides difficile	1496	NA	VRECD0097	NA	NA	NA	NA	Annotation submitted by SC	4219108	NA	Scaffold	2017-02-15	FUSC01	678235	678235	32	NA	NA	NA	NA	NA	NA	NA	SC	PRJEB8767	SAMEA3375052	3896	3772	NA	NA	Peptostreptococcaceae	100	NA	4106811	2014	United Kingdom	Non-Homo sapiens	NA	Clostridioides difficile	16852_2#80	cdifficile	2	1	1	2	1
329	GCA_900164655.1	16852_2#14	Clostridioides difficile	1496	NA	VRECD0005	NA	NA	NA	NA	Annotation submitted by SC	4256197	NA	Contig	2017-02-15	FUNO01	675134	NA	NA	NA	NA	NA	NA	NA	NA	NA	SC	PRJEB8767	SAMEA3374986	3945	3840	NA	NA	Peptostreptococcaceae	100	NA	4106745	2014	United Kingdom	Homo sapiens	NA	Clostridioides difficile	16852_2#14	cdifficile	37	3	7	3	8
330	GCA_900164055.1	16780_8#26	Clostridioides difficile	1496	NA	VRECD0136	NA	NA	NA	NA	Annotation submitted by SC	4174860	NA	Scaffold	2017-02-15	FULG01	674533	841201	36	NA	NA	NA	NA	NA	NA	NA	SC	PRJEB8767	SAMEA3375092	3843	3734	NA	NA	Peptostreptococcaceae	100	NA	4089471	2014	United Kingdom	Homo sapiens	NA	Clostridioides difficile	16780_8#26	cdifficile	43	1	7	6	1
331	GCA_028596335.1	ASM2859633v1	Clostridioides difficile	1496	NA	B-56	NA	NA	NA	NA	NCBI Prokaryotic Genome Annotation Pipeline (PGAP)	4161776	NA	Contig	2023-02-12	JAQRHY01	657838	NA	NA	NA	NA	NA	NA	NA	NA	Illumina MiSeq	University College Dublin	PRJNA907009	SAMN31945776	3921	3750	47	NA	Peptostreptococcaceae	99.34	0.76	31945776	2021	United Kingdom	Homo sapiens	NA	Clostridioides difficile	Pathogen: environmental/food/other sample from Clostridioides difficile	cdifficile	2	1	1	2	1
332	GCA_900165015.1	16852_2#89	Clostridioides difficile	1496	NA	VRECD0106	NA	NA	NA	NA	Annotation submitted by SC	4045108	NA	Scaffold	2017-02-15	FUOY01	653419	653419	23	NA	NA	NA	NA	NA	NA	NA	SC	PRJEB8767	SAMEA3375061	3737	3640	NA	NA	Peptostreptococcaceae	100	NA	4106820	2014	United Kingdom	Homo sapiens	NA	Clostridioides difficile	16852_2#89	cdifficile	15	1	1	6	1
333	GCA_900164625.1	16852_2#10	Clostridioides difficile	1496	NA	VRECD0004	NA	NA	NA	NA	Annotation submitted by SC	4036206	NA	Scaffold	2017-02-15	FUNL01	652602	652602	25	NA	NA	NA	NA	NA	NA	NA	SC	PRJEB8767	SAMEA3374982	3722	3616	NA	NA	Peptostreptococcaceae	100	NA	4106741	2014	United Kingdom	Homo sapiens	NA	Clostridioides difficile	16852_2#10	cdifficile	15	1	1	6	1
334	GCA_900164265.1	16780_8#52	Clostridioides difficile	1496	NA	VRECD0164	NA	NA	NA	NA	Annotation submitted by SC	4219480	NA	Scaffold	2017-02-15	FUMM01	646453	731705	32	NA	NA	NA	NA	NA	NA	NA	SC	PRJEB8767	SAMEA3375118	3949	3862	NA	NA	Peptostreptococcaceae	100	NA	4089497	2014	United Kingdom	Homo sapiens	NA	Clostridioides difficile	16780_8#52	cdifficile	15	1	1	6	1
335	GCA_007114195.1	ASM711419v1	Clostridioides difficile	1496	NA	Gcol.A88	NA	NA	NA	NA	NA	4141644	NA	Scaffold	2019-07-18	VILU01	645362	646121	29	NA	NA	NA	NA	NA	NA	Illumina HiSeq	Grupo de Investigaciones Microbiologicas - UR (GIMUR)	PRJNA551724	SAMN12163612	NA	NA	NA	NA	Peptostreptococcaceae	99.34	NA	12163612	2016	Colombia	Homo sapiens	NA	Clostridioides difficile	Microbe sample from Clostridioides difficile	cdifficile	8	1	1	2	6
336	GCA_028596915.1	ASM2859691v1	Clostridioides difficile	1496	NA	T218	NA	NA	NA	NA	NCBI Prokaryotic Genome Annotation Pipeline (PGAP)	4253250	NA	Contig	2023-02-12	JAQRIY01	644754	NA	NA	NA	NA	NA	NA	NA	NA	Illumina MiSeq	University College Dublin	PRJNA907009	SAMN31945748	4010	3848	36	NA	Peptostreptococcaceae	99.34	NA	31945748	2021	Ireland	Non-Homo sapiens	NA	Clostridioides difficile	Pathogen: environmental/food/other sample from Clostridioides difficile	cdifficile	8	1	1	2	6
337	GCA_900165585.1	16852_2#29	Clostridioides difficile	1496	NA	VRECD0025	NA	NA	NA	NA	Annotation submitted by SC	4161988	NA	Scaffold	2017-02-15	FURD01	642574	686847	27	NA	NA	NA	NA	NA	NA	NA	SC	PRJEB8767	SAMEA3375001	3915	3813	NA	NA	Peptostreptococcaceae	100	NA	4106760	2014	United Kingdom	Non-Homo sapiens	NA	Clostridioides difficile	16852_2#29	cdifficile	15	1	1	6	1
338	GCA_036442515.1	ASM3644251v1	Clostridioides difficile	1496	NA	Cd261RD	NA	NA	NA	NA	NCBI Prokaryotic Genome Annotation Pipeline (PGAP)	4165848	NA	Contig	2024-02-07	JAZGYQ01	640014	NA	NA	NA	NA	NA	NA	NA	NA	Illumina NovaSeq	National Center of Infectious and Parasitic Diseases	PRJNA1072280	SAMN39740681	3832	3750	20	NA	Peptostreptococcaceae	99.34	NA	39740681	2022	Bulgaria	Homo sapiens	NA	Clostridioides difficile	Pathogen: clinical or host-associated sample from Clostridioides difficile	cdifficile	8	1	1	2	6
339	GCA_036442555.1	ASM3644255v1	Clostridioides difficile	1496	NA	Cd260RD	NA	NA	NA	NA	NCBI Prokaryotic Genome Annotation Pipeline (PGAP)	4165341	NA	Contig	2024-02-07	JAZGYR01	640014	NA	NA	NA	NA	NA	NA	NA	NA	Illumina NovaSeq	National Center of Infectious and Parasitic Diseases	PRJNA1072280	SAMN39740680	3826	3745	20	NA	Peptostreptococcaceae	99.34	NA	39740680	2022	Bulgaria	Homo sapiens	NA	Clostridioides difficile	Pathogen: clinical or host-associated sample from Clostridioides difficile	cdifficile	8	1	1	2	6
340	GCA_900164675.1	16852_2#17	Clostridioides difficile	1496	NA	VRECD0007	NA	NA	NA	NA	Annotation submitted by SC	4569562	NA	Scaffold	2017-02-15	FUNQ01	635337	635337	52	NA	NA	NA	NA	NA	NA	NA	SC	PRJEB8767	SAMEA3374989	4381	4283	NA	NA	Peptostreptococcaceae	100	NA	4106748	2014	United Kingdom	Homo sapiens	NA	Clostridioides difficile	16852_2#17	cdifficile	44	2	5	2	1
341	GCA_028597375.1	ASM2859737v1	Clostridioides difficile	1496	NA	B-TL178	NA	NA	NA	NA	NCBI Prokaryotic Genome Annotation Pipeline (PGAP)	4283503	NA	Contig	2023-02-12	JAQRJU01	634319	NA	NA	NA	NA	NA	NA	NA	NA	Illumina MiSeq	University College Dublin	PRJNA907009	SAMN31945726	4065	3910	36	NA	Peptostreptococcaceae	99.34	NA	31945726	2021	United Kingdom	Homo sapiens	NA	Clostridioides difficile	Pathogen: environmental/food/other sample from Clostridioides difficile	cdifficile	8	1	1	2	6
342	GCA_030125525.1	ASM3012552v1	Clostridioides difficile	1496	NA	TL178	NA	NA	NA	NA	NCBI Prokaryotic Genome Annotation Pipeline (PGAP)	4283479	NA	Contig	2023-05-28	JASKLQ01	634319	NA	NA	NA	NA	NA	NA	NA	NA	Illumina MiSeq	University College Dublin	PRJNA975498	SAMN35327655	4050	3895	36	NA	Peptostreptococcaceae	99.34	NA	35327655	2020	Ireland	Non-Homo sapiens	NA	Clostridioides difficile	TL178	cdifficile	8	1	1	2	6
343	GCA_007114235.1	ASM711423v1	Clostridioides difficile	1496	NA	Gcol.A86	NA	NA	NA	NA	NA	4141955	NA	Scaffold	2019-07-18	VILW01	626431	626431	34	NA	NA	NA	NA	NA	NA	Illumina HiSeq	Grupo de Investigaciones Microbiologicas - UR (GIMUR)	PRJNA551724	SAMN12163610	NA	NA	NA	NA	Peptostreptococcaceae	99.34	NA	12163610	2016	Colombia	Homo sapiens	NA	Clostridioides difficile	Microbe sample from Clostridioides difficile	cdifficile	8	1	1	2	6
344	GCA_007114155.1	ASM711415v1	Clostridioides difficile	1496	NA	Gcol.A90	NA	NA	NA	NA	NA	4140590	NA	Scaffold	2019-07-18	VILS01	626424	644935	31	NA	NA	NA	NA	NA	NA	Illumina HiSeq	Grupo de Investigaciones Microbiologicas - UR (GIMUR)	PRJNA551724	SAMN12163614	NA	NA	NA	NA	Peptostreptococcaceae	99.34	NA	12163614	2016	Colombia	Homo sapiens	NA	Clostridioides difficile	Microbe sample from Clostridioides difficile	cdifficile	8	1	1	2	6
345	GCA_001972135.1	ASM197213v1	Clostridioides difficile	1496	NA	20120956	NA	NA	NA	NA	Annotation submitted by Broad Institute	4231170	NA	Contig	2017-01-26	MTWF01	625650	NA	NA	NA	NA	NA	NA	NA	NA	pacbio	Broad Institute	PRJNA329109	SAMN05504803	3936	3807	NA	NA	Peptostreptococcaceae	99.34	0.33	5504803	NA	Unknown	Homo sapiens	NA	Clostridioides difficile	Clostridium difficile 20120956	cdifficile	2	1	1	2	1
346	GCA_007114205.1	ASM711420v1	Clostridioides difficile	1496	NA	Gcol.A89	NA	NA	NA	NA	NA	4142543	NA	Scaffold	2019-07-18	VILT01	622265	645552	36	NA	NA	NA	NA	NA	NA	Illumina HiSeq	Grupo de Investigaciones Microbiologicas - UR (GIMUR)	PRJNA551724	SAMN12163613	NA	NA	NA	NA	Peptostreptococcaceae	99.34	NA	12163613	2016	Colombia	Homo sapiens	NA	Clostridioides difficile	Microbe sample from Clostridioides difficile	cdifficile	8	1	1	2	6
347	GCA_028597295.1	ASM2859729v1	Clostridioides difficile	1496	NA	B-AR8	NA	NA	NA	NA	NCBI Prokaryotic Genome Annotation Pipeline (PGAP)	4282383	NA	Contig	2023-02-12	JAQRJR01	621864	NA	NA	NA	NA	NA	NA	NA	NA	Illumina MiSeq	University College Dublin	PRJNA907009	SAMN31945729	4051	3891	36	NA	Peptostreptococcaceae	99.34	NA	31945729	2021	United Kingdom	Non-Homo sapiens	NA	Clostridioides difficile	Pathogen: environmental/food/other sample from Clostridioides difficile	cdifficile	8	1	1	2	6
348	GCA_900165855.1	16852_2#91	Clostridioides difficile	1496	NA	VRECD0108	NA	NA	NA	NA	Annotation submitted by SC	4101549	NA	Scaffold	2017-02-15	FUSE01	621591	645163	28	NA	NA	NA	NA	NA	NA	NA	SC	PRJEB8767	SAMEA3375063	3755	3653	NA	NA	Peptostreptococcaceae	99.34	NA	4106822	2014	United Kingdom	Non-Homo sapiens	NA	Clostridioides difficile	16852_2#91	cdifficile	8	1	1	2	6
349	GCA_900165165.1	16780_8#41	Clostridioides difficile	1496	NA	VRECD0151	NA	NA	NA	NA	Annotation submitted by SC	4215047	NA	Scaffold	2017-02-15	FUPN01	618237	618237	35	NA	NA	NA	NA	NA	NA	NA	SC	PRJEB8767	SAMEA3375107	3980	3866	NA	NA	Peptostreptococcaceae	100	NA	4089486	2014	United Kingdom	Non-Homo sapiens	NA	Clostridioides difficile	16780_8#41	cdifficile	15	1	1	6	1
350	GCA_007114045.1	ASM711404v1	Clostridioides difficile	1496	NA	Gcol.A96	NA	NA	NA	NA	NA	4131764	NA	Scaffold	2019-07-18	VILM01	613457	712581	26	NA	NA	NA	NA	NA	NA	Illumina HiSeq	Grupo de Investigaciones Microbiologicas - UR (GIMUR)	PRJNA551724	SAMN12163620	NA	NA	NA	NA	Peptostreptococcaceae	99.34	NA	12163620	2016	Colombia	Homo sapiens	NA	Clostridioides difficile	Microbe sample from Clostridioides difficile	cdifficile	8	1	1	2	6
351	GCA_900165465.1	16852_2#8	Clostridioides difficile	1496	NA	VRECD0021	NA	NA	NA	NA	Annotation submitted by SC	4011448	NA	Scaffold	2017-02-15	FUQR01	613070	613070	25	NA	NA	NA	NA	NA	NA	NA	SC	PRJEB8767	SAMEA3374980	3681	3592	NA	NA	Peptostreptococcaceae	100	NA	4106739	2014	United Kingdom	Non-Homo sapiens	NA	Clostridioides difficile	16852_2#8	cdifficile	15	1	1	6	1
352	GCA_028596935.1	ASM2859693v1	Clostridioides difficile	1496	NA	T217	NA	NA	NA	NA	NCBI Prokaryotic Genome Annotation Pipeline (PGAP)	4118391	NA	Contig	2023-02-12	JAQRIZ01	612489	NA	NA	NA	NA	NA	NA	NA	NA	Illumina MiSeq	University College Dublin	PRJNA907009	SAMN31945747	3841	3685	34	NA	Peptostreptococcaceae	99.34	NA	31945747	2021	Ireland	Non-Homo sapiens	NA	Clostridioides difficile	Pathogen: environmental/food/other sample from Clostridioides difficile	cdifficile	8	1	1	2	6
353	GCA_900164045.1	16780_8#27	Clostridioides difficile	1496	NA	VRECD0137	NA	NA	NA	NA	Annotation submitted by SC	4336393	NA	Contig	2017-02-15	FULU01	611161	NA	NA	NA	NA	NA	NA	NA	NA	NA	SC	PRJEB8767	SAMEA3375093	4061	3938	NA	NA	Peptostreptococcaceae	100	NA	4089472	2014	United Kingdom	Homo sapiens	NA	Clostridioides difficile	16780_8#27	cdifficile	54	1	4	7	1
354	GCA_900164275.1	16780_8#5	Clostridioides difficile	1496	NA	VRECD0119	NA	NA	NA	NA	Annotation submitted by SC	4347268	NA	Scaffold	2017-02-15	FUMB01	606589	789394	41	NA	NA	NA	NA	NA	NA	NA	SC	PRJEB8767	SAMEA3375071	4060	3960	NA	NA	Peptostreptococcaceae	100	NA	4089450	2014	United Kingdom	Homo sapiens	NA	Clostridioides difficile	16780_8#5	cdifficile	10	2	1	2	1
355	GCA_028596465.1	ASM2859646v1	Clostridioides difficile	1496	NA	B-48	NA	NA	NA	NA	NCBI Prokaryotic Genome Annotation Pipeline (PGAP)	4151358	NA	Contig	2023-02-12	JAQRIC01	604488	NA	NA	NA	NA	NA	NA	NA	NA	Illumina MiSeq	University College Dublin	PRJNA907009	SAMN31945771	3861	3699	47	NA	Peptostreptococcaceae	100	NA	31945771	2021	United Kingdom	Homo sapiens	NA	Clostridioides difficile	Pathogen: environmental/food/other sample from Clostridioides difficile	cdifficile	53	1	2	2	1
356	GCA_900165535.1	16852_2#22	Clostridioides difficile	1496	NA	VRECD0028	NA	NA	NA	NA	Annotation submitted by SC	4513376	NA	Scaffold	2017-02-15	FUQY01	601964	634010	32	NA	NA	NA	NA	NA	NA	NA	SC	PRJEB8767	SAMEA3374994	4271	4180	NA	NA	Peptostreptococcaceae	100	NA	4106753	2014	United Kingdom	Non-Homo sapiens	NA	Clostridioides difficile	16852_2#22	cdifficile	6	2	1	6	1
357	GCA_028596425.1	ASM2859642v1	Clostridioides difficile	1496	NA	B-50	NA	NA	NA	NA	NCBI Prokaryotic Genome Annotation Pipeline (PGAP)	4468939	NA	Contig	2023-02-12	JAQRIB01	601586	NA	NA	NA	NA	NA	NA	NA	NA	Illumina MiSeq	University College Dublin	PRJNA907009	SAMN31945772	4333	4151	52	NA	Peptostreptococcaceae	100	0.23	31945772	2021	United Kingdom	Homo sapiens	NA	Clostridioides difficile	Pathogen: environmental/food/other sample from Clostridioides difficile	cdifficile	44	2	5	2	1
358	GCA_900165625.1	16852_2#32	Clostridioides difficile	1496	NA	VRECD0033	NA	NA	NA	NA	Annotation submitted by SC	4523828	NA	Contig	2017-02-15	FURH01	593675	NA	NA	NA	NA	NA	NA	NA	NA	NA	SC	PRJEB8767	SAMEA3375004	4288	4180	NA	NA	Peptostreptococcaceae	100	NA	4106763	2014	United Kingdom	Non-Homo sapiens	NA	Clostridioides difficile	16852_2#32	cdifficile	6	2	1	6	1
359	GCA_900165615.1	16852_2#33	Clostridioides difficile	1496	NA	VRECD0036	NA	NA	NA	NA	Annotation submitted by SC	4079714	NA	Scaffold	2017-02-15	FURG01	588526	588526	31	NA	NA	NA	NA	NA	NA	NA	SC	PRJEB8767	SAMEA3375005	3722	3609	NA	NA	Peptostreptococcaceae	100	0.66	4106764	2014	United Kingdom	Non-Homo sapiens	NA	Clostridioides difficile	16852_2#33	cdifficile	243	11	7	14	14
360	GCA_900164115.1	16780_8#32	Clostridioides difficile	1496	NA	VRECD0142	NA	NA	NA	NA	Annotation submitted by SC	4282662	NA	Contig	2017-02-15	FUME01	582590	NA	NA	NA	NA	NA	NA	NA	NA	NA	SC	PRJEB8767	SAMEA3375098	3934	3830	NA	NA	Peptostreptococcaceae	100	NA	4089477	2014	United Kingdom	Homo sapiens	NA	Clostridioides difficile	16780_8#32	cdifficile	26	1	1	6	1
361	GCA_900165795.1	16852_2#77	Clostridioides difficile	1496	NA	VRECD0093	NA	NA	NA	NA	Annotation submitted by SC	4086466	NA	Contig	2017-02-15	FURX01	580198	NA	NA	NA	NA	NA	NA	NA	NA	NA	SC	PRJEB8767	SAMEA3375049	3739	3640	NA	NA	Peptostreptococcaceae	100	NA	4106808	2014	United Kingdom	Non-Homo sapiens	NA	Clostridioides difficile	16852_2#77	cdifficile	2	1	1	2	1
362	GCA_900164785.1	16852_2#43	Clostridioides difficile	1496	NA	VRECD0049	NA	NA	NA	NA	Annotation submitted by SC	4205910	NA	Scaffold	2017-02-15	FUOA01	579078	579078	36	NA	NA	NA	NA	NA	NA	NA	SC	PRJEB8767	SAMEA3375015	3943	3850	NA	NA	Peptostreptococcaceae	100	NA	4106774	2014	United Kingdom	Homo sapiens	NA	Clostridioides difficile	16852_2#43	cdifficile	15	1	1	6	1
363	GCA_900164545.1	16780_8#80	Clostridioides difficile	1496	NA	VRECD0174	NA	NA	NA	NA	Annotation submitted by SC	4240298	NA	Scaffold	2017-02-15	FUND01	576001	630000	34	NA	NA	NA	NA	NA	NA	NA	SC	PRJEB8767	SAMEA3375146	3919	3821	NA	NA	Peptostreptococcaceae	100	0.66	4089525	2014	United Kingdom	Homo sapiens	NA	Clostridioides difficile	16780_8#80	cdifficile	747	11	62	10	42
364	GCA_900165725.1	16852_2#59	Clostridioides difficile	1496	NA	VRECD0062	NA	NA	NA	NA	Annotation submitted by SC	4187433	NA	Scaffold	2017-02-15	FURQ01	562827	562827	31	NA	NA	NA	NA	NA	NA	NA	SC	PRJEB8767	SAMEA3375031	3876	3788	NA	NA	Peptostreptococcaceae	99.34	NA	4106790	2014	United Kingdom	Non-Homo sapiens	NA	Clostridioides difficile	16852_2#59	cdifficile	8	1	1	2	6
365	GCA_900165775.1	16852_2#64	Clostridioides difficile	1496	NA	VRECD0072	NA	NA	NA	NA	Annotation submitted by SC	4186963	NA	Scaffold	2017-02-15	FURW01	562426	562426	30	NA	NA	NA	NA	NA	NA	NA	SC	PRJEB8767	SAMEA3375036	3887	3788	NA	NA	Peptostreptococcaceae	99.34	NA	4106795	2014	United Kingdom	Non-Homo sapiens	NA	Clostridioides difficile	16852_2#64	cdifficile	8	1	1	2	6
366	GCA_900167585.1	16852_2#94	Clostridioides difficile	1496	NA	VRECD0111	NA	NA	NA	NA	Annotation submitted by SC	4098030	NA	Scaffold	2017-03-04	FUXO01	562293	562293	28	NA	NA	NA	NA	NA	NA	NA	SC	PRJEB8767	SAMEA3375066	3754	3653	NA	NA	Peptostreptococcaceae	99.34	NA	4106825	2014	United Kingdom	Non-Homo sapiens	NA	Clostridioides difficile	16852_2#94	cdifficile	8	1	1	2	6
367	GCA_900165805.1	16852_2#78	Clostridioides difficile	1496	NA	VRECD0094	NA	NA	NA	NA	Annotation submitted by SC	4203094	NA	Scaffold	2017-02-15	FURZ01	562056	562056	28	NA	NA	NA	NA	NA	NA	NA	SC	PRJEB8767	SAMEA3375050	3899	3812	NA	NA	Peptostreptococcaceae	99.34	NA	4106809	2014	United Kingdom	Non-Homo sapiens	NA	Clostridioides difficile	16852_2#78	cdifficile	8	1	1	2	6
368	GCA_900165225.1	16780_8#65	Clostridioides difficile	1496	NA	VRECD0063	NA	NA	NA	NA	Annotation submitted by SC	4185963	NA	Scaffold	2017-02-15	FUPU01	561804	561804	30	NA	NA	NA	NA	NA	NA	NA	SC	PRJEB8767	SAMEA3375131	3884	3788	NA	NA	Peptostreptococcaceae	99.34	NA	4089510	2014	United Kingdom	Non-Homo sapiens	NA	Clostridioides difficile	16780_8#65	cdifficile	8	1	1	2	6
369	GCA_900164175.1	16780_8#21	Clostridioides difficile	1496	NA	VRECD0131	NA	NA	NA	NA	Annotation submitted by SC	4207671	NA	Contig	2017-02-15	FULZ01	555608	NA	NA	NA	NA	NA	NA	NA	NA	NA	SC	PRJEB8767	SAMEA3375087	3883	3787	NA	NA	Peptostreptococcaceae	100	NA	4089466	2014	United Kingdom	Homo sapiens	NA	Clostridioides difficile	16780_8#21	cdifficile	49	1	1	2	1
370	GCA_028596565.1	ASM2859656v1	Clostridioides difficile	1496	NA	B-43	NA	NA	NA	NA	NCBI Prokaryotic Genome Annotation Pipeline (PGAP)	4277695	NA	Contig	2023-02-12	JAQRIG01	553303	NA	NA	NA	NA	NA	NA	NA	NA	Illumina MiSeq	University College Dublin	PRJNA907009	SAMN31945766	4066	3898	39	NA	Peptostreptococcaceae	99.34	NA	31945766	2021	United Kingdom	Homo sapiens	NA	Clostridioides difficile	Pathogen: environmental/food/other sample from Clostridioides difficile	cdifficile	8	1	1	2	6
371	GCA_900164405.1	16780_8#56	Clostridioides difficile	1496	NA	VRECD0168	NA	NA	NA	NA	Annotation submitted by SC	4205373	NA	Scaffold	2017-02-15	FUMN01	547477	573686	33	NA	NA	NA	NA	NA	NA	NA	SC	PRJEB8767	SAMEA3375122	3895	3790	NA	NA	Peptostreptococcaceae	100	NA	4089501	2014	United Kingdom	Homo sapiens	NA	Clostridioides difficile	16780_8#56	cdifficile	3	1	1	2	1
372	GCA_900165055.1	16780_8#4	Clostridioides difficile	1496	NA	VRECD0115	NA	NA	NA	NA	Annotation submitted by SC	4096161	NA	Contig	2017-02-15	FUPC01	546233	NA	NA	NA	NA	NA	NA	NA	NA	NA	SC	PRJEB8767	SAMEA3375070	3751	3657	NA	NA	Peptostreptococcaceae	99.34	NA	4089449	2014	United Kingdom	Non-Homo sapiens	NA	Clostridioides difficile	16780_8#4	cdifficile	8	1	1	2	6
373	GCA_900164715.1	16852_2#35	Clostridioides difficile	1496	NA	VRECD0038	NA	NA	NA	NA	Annotation submitted by SC	4121922	NA	Scaffold	2017-02-15	FUNU01	543848	683887	23	NA	NA	NA	NA	NA	NA	NA	SC	PRJEB8767	SAMEA3375007	3818	3713	NA	NA	Peptostreptococcaceae	100	NA	4106766	2014	United Kingdom	Homo sapiens	NA	Clostridioides difficile	16852_2#35	cdifficile	15	1	1	6	1
374	GCA_900165605.1	16852_2#31	Clostridioides difficile	1496	NA	VRECD0030	NA	NA	NA	NA	Annotation submitted by SC	4512569	NA	Scaffold	2017-02-15	FURF01	543500	543500	28	NA	NA	NA	NA	NA	NA	NA	SC	PRJEB8767	SAMEA3375003	4272	4171	NA	NA	Peptostreptococcaceae	100	NA	4106762	2014	United Kingdom	Non-Homo sapiens	NA	Clostridioides difficile	16852_2#31	cdifficile	6	2	1	6	1
375	GCA_900165635.1	16852_2#34	Clostridioides difficile	1496	NA	VRECD0037	NA	NA	NA	NA	Annotation submitted by SC	4513626	NA	Scaffold	2017-02-15	FURI01	542861	542874	29	NA	NA	NA	NA	NA	NA	NA	SC	PRJEB8767	SAMEA3375006	4268	4176	NA	NA	Peptostreptococcaceae	100	NA	4106765	2014	United Kingdom	Non-Homo sapiens	NA	Clostridioides difficile	16852_2#34	cdifficile	6	2	1	6	1
376	GCA_900164905.1	16852_2#72	Clostridioides difficile	1496	NA	VRECD0081	NA	NA	NA	NA	Annotation submitted by SC	4174393	NA	Scaffold	2017-02-15	FUON01	542827	785849	24	NA	NA	NA	NA	NA	NA	NA	SC	PRJEB8767	SAMEA3375044	3879	3787	NA	NA	Peptostreptococcaceae	100	NA	4106803	2014	United Kingdom	Homo sapiens	NA	Clostridioides difficile	16852_2#72	cdifficile	6	2	1	6	1
377	GCA_900691855.1	9221_1#41	Clostridioides difficile	1496	NA	FLI010	NA	NA	NA	NA	Annotation submitted by SC	4097140	NA	Contig	2019-02-20	CAADDN01	542659	NA	NA	NA	NA	NA	NA	NA	NA	NA	SC	PRJEB3012	SAMEA1710512	3770	3702	NA	NA	Peptostreptococcaceae	100	NA	2009404	NA	Germany	Non-Homo sapiens	NA	Clostridioides difficile	9221_1#41	cdifficile	15	1	1	6	1
378	GCA_900164395.1	16780_8#25	Clostridioides difficile	1496	NA	VRECD0135	NA	NA	NA	NA	Annotation submitted by SC	4282865	NA	Scaffold	2017-02-15	FUMJ01	541869	542448	43	NA	NA	NA	NA	NA	NA	NA	SC	PRJEB8767	SAMEA3375091	4051	3951	NA	NA	Peptostreptococcaceae	100	NA	4089470	2014	United Kingdom	Homo sapiens	NA	Clostridioides difficile	16780_8#25	cdifficile	15	1	1	6	1
379	GCA_028596855.1	ASM2859685v1	Clostridioides difficile	1496	NA	T221	NA	NA	NA	NA	NCBI Prokaryotic Genome Annotation Pipeline (PGAP)	4261656	NA	Contig	2023-02-12	JAQRIX01	534269	NA	NA	NA	NA	NA	NA	NA	NA	Illumina MiSeq	University College Dublin	PRJNA907009	SAMN31945749	4013	3849	38	NA	Peptostreptococcaceae	100	NA	31945749	2021	Ireland	Non-Homo sapiens	NA	Clostridioides difficile	Pathogen: environmental/food/other sample from Clostridioides difficile	cdifficile	13	1	1	6	1
380	GCA_900165865.1	16852_2#92	Clostridioides difficile	1496	NA	VRECD0109	NA	NA	NA	NA	Annotation submitted by SC	4098893	NA	Scaffold	2017-02-15	FUSF01	533236	563074	30	NA	NA	NA	NA	NA	NA	NA	SC	PRJEB8767	SAMEA3375064	3755	3656	NA	NA	Peptostreptococcaceae	99.34	NA	4106823	2014	United Kingdom	Non-Homo sapiens	NA	Clostridioides difficile	16852_2#92	cdifficile	8	1	1	2	6
381	GCA_900165515.1	16852_2#18	Clostridioides difficile	1496	NA	VRECD0017	NA	NA	NA	NA	Annotation submitted by SC	4149640	NA	Scaffold	2017-02-15	FUQW01	531144	535845	27	NA	NA	NA	NA	NA	NA	NA	SC	PRJEB8767	SAMEA3374990	3827	3716	NA	NA	Peptostreptococcaceae	100	NA	4106749	2014	United Kingdom	Non-Homo sapiens	NA	Clostridioides difficile	16852_2#18	cdifficile	2	1	1	2	1
382	GCA_900164305.1	16780_8#6	Clostridioides difficile	1496	NA	VRECD0120	NA	NA	NA	NA	Annotation submitted by SC	4326883	NA	Scaffold	2017-02-15	FUMS01	526333	639424	32	NA	NA	NA	NA	NA	NA	NA	SC	PRJEB8767	SAMEA3375072	4061	3943	NA	NA	Peptostreptococcaceae	100	NA	4089451	2014	United Kingdom	Homo sapiens	NA	Clostridioides difficile	16780_8#6	cdifficile	46	4	1	6	1
383	GCA_900165155.1	16780_8#40	Clostridioides difficile	1496	NA	VRECD0150	NA	NA	NA	NA	Annotation submitted by SC	4405989	NA	Scaffold	2017-02-15	FUPM01	525887	525887	49	NA	NA	NA	NA	NA	NA	NA	SC	PRJEB8767	SAMEA3375106	4171	4066	NA	NA	Peptostreptococcaceae	99.34	NA	4089485	2014	United Kingdom	Non-Homo sapiens	NA	Clostridioides difficile	16780_8#40	cdifficile	2	1	1	2	1
384	GCA_900164605.1	16852_2#5	Clostridioides difficile	1496	NA	VRECD0014	NA	NA	NA	NA	Annotation submitted by SC	4070644	NA	Scaffold	2017-02-15	FUNI01	521688	567836	26	NA	NA	NA	NA	NA	NA	NA	SC	PRJEB8767	SAMEA3374977	3671	3578	NA	NA	Peptostreptococcaceae	99.34	NA	4106736	2014	United Kingdom	Homo sapiens	NA	Clostridioides difficile	16852_2#5	cdifficile	42	1	1	2	1
385	GCA_002304575.1	ASM230457v1	Clostridioides difficile	1496	NA	5504-L/ST55	NA	NA	NA	NA	NCBI Prokaryotic Genome Annotation Pipeline (PGAP)	4098207	NA	Contig	2017-09-14	MOPR01	519873	NA	NA	NA	NA	NA	NA	NA	NA	Illumina MiSeq	Ann & Robert H. Lurie Children's Hospital of Chicago	PRJNA340238	SAMN05710855	3826	3611	87	NA	Peptostreptococcaceae	99.34	NA	5710855	2013	United States	Homo sapiens	NA	Clostridioides difficile	5504	cdifficile	55	1	1	6	6
386	GCA_900165105.1	16780_8#35	Clostridioides difficile	1496	NA	VRECD0145	NA	NA	NA	NA	Annotation submitted by SC	4210086	NA	Scaffold	2017-02-15	FUPH01	519546	698250	40	NA	NA	NA	NA	NA	NA	NA	SC	PRJEB8767	SAMEA3375101	3953	3860	NA	NA	Peptostreptococcaceae	100	NA	4089480	2014	United Kingdom	Non-Homo sapiens	NA	Clostridioides difficile	16780_8#35	cdifficile	15	1	1	6	1
387	GCA_900164145.1	16780_8#19	Clostridioides difficile	1496	NA	VRECD0129	NA	NA	NA	NA	Annotation submitted by SC	4277211	NA	Scaffold	2017-02-15	FULH01	519410	546308	55	NA	NA	NA	NA	NA	NA	NA	SC	PRJEB8767	SAMEA3375085	4036	3941	NA	NA	Peptostreptococcaceae	100	NA	4089464	2014	United Kingdom	Homo sapiens	NA	Clostridioides difficile	16780_8#19	cdifficile	15	1	1	6	1
388	GCA_900164065.1	16780_8#20	Clostridioides difficile	1496	NA	VRECD0130	NA	NA	NA	NA	Annotation submitted by SC	4172725	NA	Scaffold	2017-02-15	FULJ01	519387	586893	31	NA	NA	NA	NA	NA	NA	NA	SC	PRJEB8767	SAMEA3375086	3892	3801	NA	NA	Peptostreptococcaceae	100	NA	4089465	2014	United Kingdom	Homo sapiens	NA	Clostridioides difficile	16780_8#20	cdifficile	15	1	1	6	1
389	GCA_900165555.1	16852_2#25	Clostridioides difficile	1496	NA	VRECD0035	NA	NA	NA	NA	Annotation submitted by SC	4233861	NA	Scaffold	2017-02-15	FURA01	519375	556145	40	NA	NA	NA	NA	NA	NA	NA	SC	PRJEB8767	SAMEA3374997	3958	3852	NA	NA	Peptostreptococcaceae	100	NA	4106756	2014	United Kingdom	Non-Homo sapiens	NA	Clostridioides difficile	16852_2#25	cdifficile	15	1	1	6	1
390	GCA_900164075.1	16780_8#14	Clostridioides difficile	1496	NA	VRECD0124	NA	NA	NA	NA	Annotation submitted by SC	4069574	NA	Scaffold	2017-02-15	FULQ01	519164	652015	27	NA	NA	NA	NA	NA	NA	NA	SC	PRJEB8767	SAMEA3375080	3782	3669	NA	NA	Peptostreptococcaceae	100	NA	4089459	2014	United Kingdom	Homo sapiens	NA	Clostridioides difficile	16780_8#14	cdifficile	15	1	1	6	1
391	GCA_900164835.1	16852_2#49	Clostridioides difficile	1496	NA	VRECD0055	NA	NA	NA	NA	Annotation submitted by SC	4196308	NA	Scaffold	2017-02-15	FUOF01	519013	693711	30	NA	NA	NA	NA	NA	NA	NA	SC	PRJEB8767	SAMEA3375021	3861	3776	NA	NA	Peptostreptococcaceae	100	NA	4106780	2014	United Kingdom	Homo sapiens	NA	Clostridioides difficile	16852_2#49	cdifficile	3	1	1	2	1
392	GCA_900164595.1	16852_2#4	Clostridioides difficile	1496	NA	VRECD0013	NA	NA	NA	NA	Annotation submitted by SC	4203470	NA	Scaffold	2017-02-15	FUNK01	517057	517057	35	NA	NA	NA	NA	NA	NA	NA	SC	PRJEB8767	SAMEA3374976	3934	3838	NA	NA	Peptostreptococcaceae	100	NA	4106735	2014	United Kingdom	Homo sapiens	NA	Clostridioides difficile	16852_2#4	cdifficile	15	1	1	6	1
393	GCA_900167625.1	16852_2#68	Clostridioides difficile	1496	NA	VRECD0076	NA	NA	NA	NA	Annotation submitted by SC	4286740	NA	Scaffold	2017-03-04	FUXN01	515044	515044	54	NA	NA	NA	NA	NA	NA	NA	SC	PRJEB8767	SAMEA3375040	4069	3956	NA	NA	Peptostreptococcaceae	100	NA	4106799	2014	United Kingdom	Homo sapiens	NA	Clostridioides difficile	16852_2#68	cdifficile	15	1	1	6	1
394	GCA_900165365.1	16780_8#85	Clostridioides difficile	1496	NA	VRECD0184	NA	NA	NA	NA	Annotation submitted by SC	4110442	NA	Scaffold	2017-02-15	FUQH01	512879	512879	33	NA	NA	NA	NA	NA	NA	NA	SC	PRJEB8767	SAMEA3375151	3760	3665	NA	NA	Peptostreptococcaceae	100	NA	4089530	2015	United Kingdom	Non-Homo sapiens	NA	Clostridioides difficile	16780_8#85	cdifficile	29	1	1	2	16
395	GCA_900164985.1	16852_2#86	Clostridioides difficile	1496	NA	VRECD0103	NA	NA	NA	NA	Annotation submitted by SC	4199524	NA	Scaffold	2017-02-15	FUOV01	508865	508865	32	NA	NA	NA	NA	NA	NA	NA	SC	PRJEB8767	SAMEA3375058	3871	3770	NA	NA	Peptostreptococcaceae	100	NA	4106817	2014	United Kingdom	Homo sapiens	NA	Clostridioides difficile	16852_2#86	cdifficile	2	1	1	2	1
396	GCA_900164495.1	16780_8#54	Clostridioides difficile	1496	NA	VRECD0166	NA	NA	NA	NA	Annotation submitted by SC	4168589	NA	Scaffold	2017-02-15	FUMG01	505747	505747	33	NA	NA	NA	NA	NA	NA	NA	SC	PRJEB8767	SAMEA3375120	3841	3723	NA	NA	Peptostreptococcaceae	100	NA	4089499	2014	United Kingdom	Homo sapiens	NA	Clostridioides difficile	16780_8#54	cdifficile	29	1	1	2	16
397	GCA_900164325.1	16780_8#9	Clostridioides difficile	1496	NA	VRECD0010	NA	NA	NA	NA	Annotation submitted by SC	4130133	NA	Scaffold	2017-02-15	FUMH01	501858	592811	27	NA	NA	NA	NA	NA	NA	NA	SC	PRJEB8767	SAMEA3375075	3764	3664	NA	NA	Peptostreptococcaceae	100	0.66	4089454	2014	United Kingdom	Homo sapiens	NA	Clostridioides difficile	16780_8#9	cdifficile	752	11	7	14	42
398	GCA_028596515.1	ASM2859651v1	Clostridioides difficile	1496	NA	B-44	NA	NA	NA	NA	NCBI Prokaryotic Genome Annotation Pipeline (PGAP)	4313127	NA	Contig	2023-02-12	JAQRIF01	500711	NA	NA	NA	NA	NA	NA	NA	NA	Illumina MiSeq	University College Dublin	PRJNA907009	SAMN31945767	4068	3901	48	NA	Peptostreptococcaceae	100	NA	31945767	2021	United Kingdom	Homo sapiens	NA	Clostridioides difficile	Pathogen: environmental/food/other sample from Clostridioides difficile	cdifficile	54	1	4	7	1
399	GCA_900164935.1	16852_2#74	Clostridioides difficile	1496	NA	VRECD0084	NA	NA	NA	NA	Annotation submitted by SC	4389239	NA	Scaffold	2017-02-15	FUOQ01	500411	500411	46	NA	NA	NA	NA	NA	NA	NA	SC	PRJEB8767	SAMEA3375046	4120	4021	NA	NA	Peptostreptococcaceae	100	NA	4106805	2014	United Kingdom	Homo sapiens	NA	Clostridioides difficile	16852_2#74	cdifficile	10	2	1	2	1
400	GCA_900165475.1	16852_2#9	Clostridioides difficile	1496	NA	VRECD0020	NA	NA	NA	NA	Annotation submitted by SC	4240856	NA	Scaffold	2017-02-15	FUQQ01	498190	498190	33	NA	NA	NA	NA	NA	NA	NA	SC	PRJEB8767	SAMEA3374981	3939	3839	NA	NA	Peptostreptococcaceae	100	NA	4106740	2014	United Kingdom	Non-Homo sapiens	NA	Clostridioides difficile	16852_2#9	cdifficile	289	1	1	7	1
401	GCA_900165685.1	16852_2#55	Clostridioides difficile	1496	NA	VRECD0067	NA	NA	NA	NA	Annotation submitted by SC	4194047	NA	Scaffold	2017-02-15	FURO01	497903	687659	33	NA	NA	NA	NA	NA	NA	NA	SC	PRJEB8767	SAMEA3375027	3885	3790	NA	NA	Peptostreptococcaceae	99.34	NA	4106786	2014	United Kingdom	Non-Homo sapiens	NA	Clostridioides difficile	16852_2#55	cdifficile	8	1	1	2	6
402	GCA_900164865.1	16852_2#65	Clostridioides difficile	1496	NA	VRECD0073	NA	NA	NA	NA	Annotation submitted by SC	4320443	NA	Scaffold	2017-02-15	FUOH01	497643	568445	33	NA	NA	NA	NA	NA	NA	NA	SC	PRJEB8767	SAMEA3375037	4083	3963	NA	NA	Peptostreptococcaceae	99.34	NA	4106796	2014	United Kingdom	Homo sapiens	NA	Clostridioides difficile	16852_2#65	cdifficile	8	1	1	2	6
403	GCA_900165025.1	16780_8#1	Clostridioides difficile	1496	NA	VRECD0112	NA	NA	NA	NA	Annotation submitted by SC	4266439	NA	Scaffold	2017-02-15	FUOZ01	497527	561758	40	NA	NA	NA	NA	NA	NA	NA	SC	PRJEB8767	SAMEA3375067	4011	3898	NA	NA	Peptostreptococcaceae	99.34	NA	4089446	2014	United Kingdom	Non-Homo sapiens	NA	Clostridioides difficile	16780_8#1	cdifficile	8	1	1	2	6
404	GCA_900164775.1	16852_2#42	Clostridioides difficile	1496	NA	VRECD0048	NA	NA	NA	NA	Annotation submitted by SC	4065912	NA	Scaffold	2017-02-15	FUOB01	497520	562478	26	NA	NA	NA	NA	NA	NA	NA	SC	PRJEB8767	SAMEA3375014	3715	3626	NA	NA	Peptostreptococcaceae	99.34	NA	4106773	2014	United Kingdom	Homo sapiens	NA	Clostridioides difficile	16852_2#42	cdifficile	8	1	1	2	6
405	GCA_900165745.1	16852_2#61	Clostridioides difficile	1496	NA	VRECD0065	NA	NA	NA	NA	Annotation submitted by SC	4187935	NA	Scaffold	2017-02-15	FURT01	497398	562286	27	NA	NA	NA	NA	NA	NA	NA	SC	PRJEB8767	SAMEA3375033	3887	3792	NA	NA	Peptostreptococcaceae	99.34	NA	4106792	2014	United Kingdom	Non-Homo sapiens	NA	Clostridioides difficile	16852_2#61	cdifficile	8	1	1	2	6
406	GCA_900165735.1	16852_2#60	Clostridioides difficile	1496	NA	VRECD0064	NA	NA	NA	NA	Annotation submitted by SC	4184952	NA	Scaffold	2017-02-15	FURS01	497370	561836	26	NA	NA	NA	NA	NA	NA	NA	SC	PRJEB8767	SAMEA3375032	3887	3787	NA	NA	Peptostreptococcaceae	99.34	NA	4106791	2014	United Kingdom	Non-Homo sapiens	NA	Clostridioides difficile	16852_2#60	cdifficile	8	1	1	2	6
407	GCA_900165705.1	16852_2#57	Clostridioides difficile	1496	NA	VRECD0059	NA	NA	NA	NA	Annotation submitted by SC	4187721	NA	Scaffold	2017-02-15	FURP01	497366	562268	32	NA	NA	NA	NA	NA	NA	NA	SC	PRJEB8767	SAMEA3375029	3885	3795	NA	NA	Peptostreptococcaceae	99.34	NA	4106788	2014	United Kingdom	Non-Homo sapiens	NA	Clostridioides difficile	16852_2#57	cdifficile	8	1	1	2	6
408	GCA_900164975.1	16852_2#85	Clostridioides difficile	1496	NA	VRECD0102	NA	NA	NA	NA	Annotation submitted by SC	4098928	NA	Scaffold	2017-02-15	FUOT01	494955	597153	31	NA	NA	NA	NA	NA	NA	NA	SC	PRJEB8767	SAMEA3375057	3746	3654	NA	NA	Peptostreptococcaceae	99.34	NA	4106816	2014	United Kingdom	Homo sapiens	NA	Clostridioides difficile	16852_2#85	cdifficile	55	1	1	6	6
409	GCA_900165835.1	16852_2#81	Clostridioides difficile	1496	NA	VRECD0098	NA	NA	NA	NA	Annotation submitted by SC	4290919	NA	Scaffold	2017-02-15	FUSB01	494440	494440	38	NA	NA	NA	NA	NA	NA	NA	SC	PRJEB8767	SAMEA3375053	3973	3870	NA	NA	Peptostreptococcaceae	100	NA	4106812	2014	United Kingdom	Non-Homo sapiens	NA	Clostridioides difficile	16852_2#81	cdifficile	26	1	1	6	1
410	GCA_900691955.1	9221_1#47	Clostridioides difficile	1496	NA	FLI016	NA	NA	NA	NA	Annotation submitted by SC	4232400	NA	Contig	2019-02-21	CAADDQ01	493171	NA	NA	NA	NA	NA	NA	NA	NA	NA	SC	PRJEB3012	SAMEA1710315	3866	3778	NA	NA	Peptostreptococcaceae	100	NA	2009410	NA	Germany	Non-Homo sapiens	NA	Clostridioides difficile	9221_1#47	cdifficile	26	1	1	6	1
411	GCA_900692015.1	9221_1#49	Clostridioides difficile	1496	NA	FLI018	NA	NA	NA	NA	Annotation submitted by SC	4265001	NA	Contig	2019-02-21	CAADDT01	491269	NA	NA	NA	NA	NA	NA	NA	NA	NA	SC	PRJEB3012	SAMEA1710726	4027	3936	NA	NA	Peptostreptococcaceae	100	NA	2009412	NA	Germany	Non-Homo sapiens	NA	Clostridioides difficile	9221_1#49	cdifficile	15	1	1	6	1
412	GCA_022458815.1	ASM2245881v1	Clostridioides difficile	1496	NA	TGH120	NA	NA	NA	NA	NA	4019659	NA	Contig	2022-03-03	JAJNHB01	490002	NA	NA	NA	NA	NA	NA	NA	NA	Illumina	University of South Florida	PRJNA784006	SAMN23460448	NA	NA	NA	NA	Peptostreptococcaceae	99.34	NA	23460448	2016	United States	Homo sapiens	NA	Clostridioides difficile	Pathogen: clinical or host-associated sample from Clostridioides difficile	cdifficile	42	1	1	2	1
413	GCA_002301375.1	ASM230137v1	Clostridioides difficile	1496	NA	5559-DH/ST42	NA	NA	NA	NA	NCBI Prokaryotic Genome Annotation Pipeline (PGAP)	4160031	NA	Contig	2017-09-14	MOQJ01	489995	NA	NA	NA	NA	NA	NA	NA	NA	Illumina MiSeq	Ann & Robert H. Lurie Children's Hospital of Chicago	PRJNA340238	SAMN05710873	3854	3644	75	NA	Peptostreptococcaceae	99.34	NA	5710873	2013	United States	Homo sapiens	NA	Clostridioides difficile	5559	cdifficile	42	1	1	2	1
414	GCA_016094075.1	ASM1609407v1	Clostridioides difficile	1496	NA	GV453	NA	NA	NA	NA	NCBI Prokaryotic Genome Annotation Pipeline (PGAP)	4126224	NA	Scaffold	2020-12-16	VCAC01	489398	623117	225	NA	NA	NA	NA	NA	NA	Illumina MiSeq	University of Arizona	PRJNA542726	SAMN11637490	3945	3672	153	NA	Peptostreptococcaceae	99.34	0.33	11637490	2016	United States	Homo sapiens	NA	Clostridioides difficile	Pathogen: clinical or host-associated sample from Clostridioides difficile	cdifficile	42	1	1	2	1
415	GCA_002304255.1	ASM230425v1	Clostridioides difficile	1496	NA	7462-DH/ST42	NA	NA	NA	NA	NCBI Prokaryotic Genome Annotation Pipeline (PGAP)	4126257	NA	Contig	2017-09-14	MPGF01	485655	NA	NA	NA	NA	NA	NA	NA	NA	Illumina MiSeq	Ann & Robert H. Lurie Children's Hospital of Chicago	PRJNA340238	SAMN05710932	3842	3644	61	NA	Peptostreptococcaceae	99.34	NA	5710932	2013	United States	Homo sapiens	NA	Clostridioides difficile	7462	cdifficile	42	1	1	2	1
416	GCA_002303345.1	ASM230334v1	Clostridioides difficile	1496	NA	6609-DH/ST42	NA	NA	NA	NA	NCBI Prokaryotic Genome Annotation Pipeline (PGAP)	4091641	NA	Contig	2017-09-14	MOSY01	485628	NA	NA	NA	NA	NA	NA	NA	NA	Illumina MiSeq	Ann & Robert H. Lurie Children's Hospital of Chicago	PRJNA340238	SAMN05710893	3777	3586	62	NA	Peptostreptococcaceae	99.34	NA	5710893	2013	United States	Homo sapiens	NA	Clostridioides difficile	6609	cdifficile	42	1	1	2	1
417	GCA_002301675.1	ASM230167v1	Clostridioides difficile	1496	NA	5624-DH/ST42	NA	NA	NA	NA	NCBI Prokaryotic Genome Annotation Pipeline (PGAP)	4040534	NA	Contig	2017-09-14	MOQM01	485208	NA	NA	NA	NA	NA	NA	NA	NA	Illumina MiSeq	Ann & Robert H. Lurie Children's Hospital of Chicago	PRJNA340238	SAMN05710876	3705	3539	47	NA	Peptostreptococcaceae	99.34	NA	5710876	2012	United States	Homo sapiens	NA	Clostridioides difficile	5624	cdifficile	42	1	1	2	1
418	GCA_002302005.1	ASM230200v1	Clostridioides difficile	1496	NA	7450-DH/ST42	NA	NA	NA	NA	NCBI Prokaryotic Genome Annotation Pipeline (PGAP)	4055868	NA	Contig	2017-09-14	MPES01	485208	NA	NA	NA	NA	NA	NA	NA	NA	Illumina MiSeq	Ann & Robert H. Lurie Children's Hospital of Chicago	PRJNA340238	SAMN05710921	3743	3571	53	NA	Peptostreptococcaceae	99.34	NA	5710921	2013	United States	Homo sapiens	NA	Clostridioides difficile	7450	cdifficile	42	1	1	2	1
419	GCA_024262265.1	ASM2426226v1	Clostridioides difficile	1496	NA	463	NA	NA	NA	NA	NCBI Prokaryotic Genome Annotation Pipeline (PGAP)	4075311	NA	Contig	2022-07-13	JANCLK01	484829	NA	NA	NA	NA	NA	NA	NA	NA	Illumina MiSeq	Instituto de Pesquisa Pele Pequeno Principe	PRJNA785542	SAMN24961118	3702	3555	51	NA	Peptostreptococcaceae	99.34	NA	24961118	2017	Brazil	Homo sapiens	NA	Clostridioides difficile	Pathogen: clinical or host-associated sample from Clostridioides difficile	cdifficile	42	1	1	2	1
420	GCA_038754345.1	ASM3875434v1	Clostridioides difficile	1496	NA	Cdif_IE22_3441	NA	NA	NA	NA	NA	4208160	NA	Scaffold	2024-04-30	JBBBLQ01	484735	484735	45	NA	NA	NA	NA	NA	NA	Illumina MiSeq	Public Health Laboratory	PRJNA1063640	SAMN39402646	NA	NA	NA	NA	Peptostreptococcaceae	99.34	NA	39402646	2022	Ireland	Homo sapiens	NA	Clostridioides difficile	Pathogen: clinical or host-associated sample from Clostridioides difficile	cdifficile	8	1	1	2	6
421	GCA_900164955.1	16852_2#82	Clostridioides difficile	1496	NA	VRECD0099	NA	NA	NA	NA	Annotation submitted by SC	4165342	NA	Scaffold	2017-02-15	FUOS01	483795	483795	29	NA	NA	NA	NA	NA	NA	NA	SC	PRJEB8767	SAMEA3375054	3822	3738	NA	NA	Peptostreptococcaceae	100	NA	4106813	2014	United Kingdom	Homo sapiens	NA	Clostridioides difficile	16852_2#82	cdifficile	2	1	1	2	1
422	GCA_900164965.1	16852_2#84	Clostridioides difficile	1496	NA	VRECD0101	NA	NA	NA	NA	Annotation submitted by SC	4274243	NA	Scaffold	2017-02-15	FUOU01	483417	485062	28	NA	NA	NA	NA	NA	NA	NA	SC	PRJEB8767	SAMEA3375056	3924	3823	NA	NA	Peptostreptococcaceae	100	NA	4106815	2014	United Kingdom	Homo sapiens	NA	Clostridioides difficile	16852_2#84	cdifficile	26	1	1	6	1
423	GCA_900164665.1	16852_2#16	Clostridioides difficile	1496	NA	VRECD0015	NA	NA	NA	NA	Annotation submitted by SC	4164994	NA	Scaffold	2017-02-15	FUNP01	477718	536197	31	NA	NA	NA	NA	NA	NA	NA	SC	PRJEB8767	SAMEA3374988	3775	3686	NA	NA	Peptostreptococcaceae	100	NA	4106747	2014	United Kingdom	Homo sapiens	NA	Clostridioides difficile	16852_2#16	cdifficile	7	1	1	7	1
424	GCA_900164285.1	16780_8#17	Clostridioides difficile	1496	NA	VRECD0127	NA	NA	NA	NA	Annotation submitted by SC	4431161	NA	Scaffold	2017-02-15	FULP01	476815	707933	40	NA	NA	NA	NA	NA	NA	NA	SC	PRJEB8767	SAMEA3375083	4212	4110	NA	NA	Peptostreptococcaceae	100	NA	4089462	2014	United Kingdom	Homo sapiens	NA	Clostridioides difficile	16780_8#17	cdifficile	6	2	1	6	1
425	GCA_900164345.1	16780_8#61	Clostridioides difficile	1496	NA	VRECD0175	NA	NA	NA	NA	Annotation submitted by SC	4366076	NA	Scaffold	2017-02-15	FUMQ01	476585	632922	26	NA	NA	NA	NA	NA	NA	NA	SC	PRJEB8767	SAMEA3375127	4086	3992	NA	NA	Peptostreptococcaceae	100	NA	4089506	2014	United Kingdom	Homo sapiens	NA	Clostridioides difficile	16780_8#61	cdifficile	6	2	1	6	1
426	GCA_900164765.1	16852_2#41	Clostridioides difficile	1496	NA	VRECD0047	NA	NA	NA	NA	Annotation submitted by SC	4154535	NA	Scaffold	2017-02-15	FUNZ01	475562	475562	29	NA	NA	NA	NA	NA	NA	NA	SC	PRJEB8767	SAMEA3375013	3813	3690	NA	NA	Peptostreptococcaceae	100	NA	4106772	2014	United Kingdom	Homo sapiens	NA	Clostridioides difficile	16852_2#41	cdifficile	7	1	1	7	1
427	GCA_900164185.1	16780_8#48	Clostridioides difficile	1496	NA	VRECD0160	NA	NA	NA	NA	Annotation submitted by SC	4178309	NA	Scaffold	2017-02-15	FUMA01	475329	529907	29	NA	NA	NA	NA	NA	NA	NA	SC	PRJEB8767	SAMEA3375114	3852	3742	NA	NA	Peptostreptococcaceae	100	NA	4089493	2014	United Kingdom	Homo sapiens	NA	Clostridioides difficile	16780_8#48	cdifficile	2	1	1	2	1
428	GCA_016094025.1	ASM1609402v1	Clostridioides difficile	1496	NA	GV597	NA	NA	NA	NA	NCBI Prokaryotic Genome Annotation Pipeline (PGAP)	4059478	NA	Scaffold	2020-12-16	VBZX01	474358	780085	56	NA	NA	NA	NA	NA	NA	Illumina MiSeq	University of Arizona	PRJNA542726	SAMN11637495	3783	3607	88	NA	Peptostreptococcaceae	99.34	NA	11637495	2017	United States	Homo sapiens	NA	Clostridioides difficile	Pathogen: clinical or host-associated sample from Clostridioides difficile	cdifficile	42	1	1	2	1
429	GCA_900164575.1	16852_2#2	Clostridioides difficile	1496	NA	VRECD0009	NA	NA	NA	NA	Annotation submitted by SC	4317067	NA	Contig	2017-02-15	FUNG01	473305	NA	NA	NA	NA	NA	NA	NA	NA	NA	SC	PRJEB8767	SAMEA3374974	3994	3887	NA	NA	Peptostreptococcaceae	100	NA	4106733	2014	United Kingdom	Homo sapiens	NA	Clostridioides difficile	16852_2#2	cdifficile	45	4	1	6	1
430	GCA_900164445.1	16780_8#58	Clostridioides difficile	1496	NA	VRECD0170	NA	NA	NA	NA	Annotation submitted by SC	4222769	NA	Scaffold	2017-02-15	FUMO01	470645	477083	39	NA	NA	NA	NA	NA	NA	NA	SC	PRJEB8767	SAMEA3375124	3898	3795	NA	NA	Peptostreptococcaceae	100	NA	4089503	2014	United Kingdom	Homo sapiens	NA	Clostridioides difficile	16780_8#58	cdifficile	9	1	1	6	1
431	GCA_900164415.1	16780_8#64	Clostridioides difficile	1496	NA	VRECD0178	NA	NA	NA	NA	Annotation submitted by SC	4257551	NA	Scaffold	2017-02-15	FUMI01	464899	571332	37	NA	NA	NA	NA	NA	NA	NA	SC	PRJEB8767	SAMEA3375130	3995	3886	NA	NA	Peptostreptococcaceae	100	NA	4089509	2014	United Kingdom	Homo sapiens	NA	Clostridioides difficile	16780_8#64	cdifficile	49	1	1	2	1
432	GCA_900165655.1	16852_2#52	Clostridioides difficile	1496	NA	VRECD0058	NA	NA	NA	NA	Annotation submitted by SC	4191407	NA	Scaffold	2017-02-15	FURK01	464603	497568	30	NA	NA	NA	NA	NA	NA	NA	SC	PRJEB8767	SAMEA3375024	3916	3795	NA	NA	Peptostreptococcaceae	99.34	NA	4106783	2014	United Kingdom	Non-Homo sapiens	NA	Clostridioides difficile	16852_2#52	cdifficile	8	1	1	2	6
433	GCA_900165815.1	16852_2#79	Clostridioides difficile	1496	NA	VRECD0096	NA	NA	NA	NA	Annotation submitted by SC	4258035	NA	Scaffold	2017-02-15	FUSA01	464401	464401	35	NA	NA	NA	NA	NA	NA	NA	SC	PRJEB8767	SAMEA3375051	3923	3826	NA	NA	Peptostreptococcaceae	100	NA	4106810	2014	United Kingdom	Non-Homo sapiens	NA	Clostridioides difficile	16852_2#79	cdifficile	54	1	4	7	1
434	GCA_900164685.1	16852_2#19	Clostridioides difficile	1496	NA	VRECD0006	NA	NA	NA	NA	Annotation submitted by SC	4203969	NA	Scaffold	2017-02-15	FUNR01	462848	598150	28	NA	NA	NA	NA	NA	NA	NA	SC	PRJEB8767	SAMEA3374991	3951	3850	NA	NA	Peptostreptococcaceae	100	NA	4106750	2014	United Kingdom	Homo sapiens	NA	Clostridioides difficile	16852_2#19	cdifficile	15	1	1	6	1
435	GCA_028596825.1	ASM2859682v1	Clostridioides difficile	1496	NA	T111	NA	NA	NA	NA	NCBI Prokaryotic Genome Annotation Pipeline (PGAP)	4115757	NA	Contig	2023-02-12	JAQRIU01	460107	NA	NA	NA	NA	NA	NA	NA	NA	Illumina MiSeq	University College Dublin	PRJNA907009	SAMN31945752	3859	3701	36	NA	Peptostreptococcaceae	100	NA	31945752	2021	Ireland	Non-Homo sapiens	NA	Clostridioides difficile	Pathogen: environmental/food/other sample from Clostridioides difficile	cdifficile	83	1	1	6	1
436	GCA_028597035.1	ASM2859703v1	Clostridioides difficile	1496	NA	T193	NA	NA	NA	NA	NCBI Prokaryotic Genome Annotation Pipeline (PGAP)	4186195	NA	Contig	2023-02-12	JAQRJE01	460107	NA	NA	NA	NA	NA	NA	NA	NA	Illumina MiSeq	University College Dublin	PRJNA907009	SAMN31945742	3974	3815	36	NA	Peptostreptococcaceae	100	NA	31945742	2021	Ireland	Non-Homo sapiens	NA	Clostridioides difficile	Pathogen: environmental/food/other sample from Clostridioides difficile	cdifficile	83	1	1	6	1
437	GCA_016093955.1	ASM1609395v1	Clostridioides difficile	1496	NA	GV599	NA	NA	NA	NA	NCBI Prokaryotic Genome Annotation Pipeline (PGAP)	4083315	NA	Scaffold	2020-12-16	VBZY01	458773	458773	129	NA	NA	NA	NA	NA	NA	Illumina MiSeq	University of Arizona	PRJNA542726	SAMN11637494	3853	3623	105	NA	Peptostreptococcaceae	99.34	NA	11637494	2017	United States	Homo sapiens	NA	Clostridioides difficile	Pathogen: clinical or host-associated sample from Clostridioides difficile	cdifficile	42	1	1	2	1
438	GCA_900164385.1	16780_8#18	Clostridioides difficile	1496	NA	VRECD0128	NA	NA	NA	NA	Annotation submitted by SC	4448160	NA	Scaffold	2017-02-15	FUMY01	458450	598450	357	NA	NA	NA	NA	NA	NA	NA	SC	PRJEB8767	SAMEA3375084	4097	3977	NA	NA	Peptostreptococcaceae	100	2.45	4089463	2014	United Kingdom	Homo sapiens	NA	Clostridioides difficile	16780_8#18	cdifficile	243	11	7	14	14
439	GCA_900692325.1	9221_6#37	Clostridioides difficile	1496	NA	SWE003	NA	NA	NA	NA	Annotation submitted by SC	4034320	NA	Contig	2019-02-20	CAADEM01	458166	NA	NA	NA	NA	NA	NA	NA	NA	NA	SC	PRJEB3012	SAMEA1710396	3687	3602	NA	NA	Peptostreptococcaceae	100	NA	2009965	NA	Sweden	Non-Homo sapiens	NA	Clostridioides difficile	9221_6#37	cdifficile	35	2	5	8	1
440	GCA_900096255.1	ASM90009625v1	Clostridioides difficile	1496	NA	NA	NA	NA	CD105HS17	NA	NA	4253835	NA	Scaffold	2018-04-17	FMKH01	457102	488872	32	NA	NA	NA	NA	NA	NA	NA	University of Leicester	PRJEB13566	SAMEA4428063	NA	NA	NA	NA	Peptostreptococcaceae	99.34	NA	8935117	NA	NA	Non-Homo sapiens	NA	Clostridioides difficile	Draft genome assemblies for UK C. difficile isolates	cdifficile	8	1	1	2	6
441	GCA_900164025.1	16780_8#13	Clostridioides difficile	1496	NA	VRECD0043	NA	NA	NA	NA	Annotation submitted by SC	4139048	NA	Scaffold	2017-02-15	FULN01	457098	539782	27	NA	NA	NA	NA	NA	NA	NA	SC	PRJEB8767	SAMEA3375079	3770	3669	NA	NA	Peptostreptococcaceae	100	NA	4089458	2014	United Kingdom	Homo sapiens	NA	Clostridioides difficile	16780_8#13	cdifficile	7	1	1	7	1
442	GCA_900165075.1	16780_8#11	Clostridioides difficile	1496	NA	VRECD0031	NA	NA	NA	NA	Annotation submitted by SC	4300248	NA	Scaffold	2017-02-15	FUPE01	455070	593115	41	NA	NA	NA	NA	NA	NA	NA	SC	PRJEB8767	SAMEA3375077	3979	3885	NA	NA	Peptostreptococcaceae	100	NA	4089456	2014	United Kingdom	Non-Homo sapiens	NA	Clostridioides difficile	16780_8#11	cdifficile	35	2	5	8	1
443	GCA_017311085.1	ASM1731108v1	Clostridioides difficile	1496	NA	BfR-CL00193	NA	NA	NA	NA	NA	4038756	NA	Contig	2021-03-09	JAFBMM01	453828	NA	NA	NA	NA	NA	NA	NA	NA	Illumina NextSeq	The German Federal Institute of Risk Assessment (BfR)	PRJNA698795	SAMN17736569	NA	NA	NA	NA	Peptostreptococcaceae	99.34	NA	17736569	2018	Germany	Non-Homo sapiens	NA	Clostridioides difficile	Pathogen: environmental/food/other sample from Clostridioides difficile	cdifficile	8	1	1	2	6
444	GCA_900165195.1	16780_8#44	Clostridioides difficile	1496	NA	VRECD0155	NA	NA	NA	NA	Annotation submitted by SC	4163096	NA	Scaffold	2017-02-15	FUPQ01	451693	519042	29	NA	NA	NA	NA	NA	NA	NA	SC	PRJEB8767	SAMEA3375110	3867	3762	NA	NA	Peptostreptococcaceae	100	NA	4089489	2014	United Kingdom	Non-Homo sapiens	NA	Clostridioides difficile	16780_8#44	cdifficile	15	1	1	6	1
445	GCA_007114015.1	ASM711401v1	Clostridioides difficile	1496	NA	Gcol.A110	NA	NA	NA	NA	NA	4337217	NA	Contig	2019-07-18	VILK01	451460	NA	NA	NA	NA	NA	NA	NA	NA	Illumina HiSeq	Grupo de Investigaciones Microbiologicas - UR (GIMUR)	PRJNA551724	SAMN12163622	NA	NA	NA	NA	Peptostreptococcaceae	100	NA	12163622	2016	Colombia	Homo sapiens	NA	Clostridioides difficile	Microbe sample from Clostridioides difficile	cdifficile	26	1	1	6	1
446	GCA_007113935.1	ASM711393v1	Clostridioides difficile	1496	NA	Gcol.A113	NA	NA	NA	NA	NA	4330720	NA	Contig	2019-07-18	VILH01	451056	NA	NA	NA	NA	NA	NA	NA	NA	Illumina HiSeq	Grupo de Investigaciones Microbiologicas - UR (GIMUR)	PRJNA551724	SAMN12163625	NA	NA	NA	NA	Peptostreptococcaceae	100	NA	12163625	2016	Colombia	Homo sapiens	NA	Clostridioides difficile	Microbe sample from Clostridioides difficile	cdifficile	26	1	1	6	1
447	GCA_007114005.1	ASM711400v1	Clostridioides difficile	1496	NA	Gcol.A111	NA	NA	NA	NA	NA	4329040	NA	Contig	2019-07-18	VILJ01	450789	NA	NA	NA	NA	NA	NA	NA	NA	Illumina HiSeq	Grupo de Investigaciones Microbiologicas - UR (GIMUR)	PRJNA551724	SAMN12163623	NA	NA	NA	NA	Peptostreptococcaceae	100	NA	12163623	2016	Colombia	Homo sapiens	NA	Clostridioides difficile	Microbe sample from Clostridioides difficile	cdifficile	26	1	1	6	1
448	GCA_007113975.1	ASM711397v1	Clostridioides difficile	1496	NA	Gcol.A112	NA	NA	NA	NA	NA	4329133	NA	Contig	2019-07-18	VILI01	450699	NA	NA	NA	NA	NA	NA	NA	NA	Illumina HiSeq	Grupo de Investigaciones Microbiologicas - UR (GIMUR)	PRJNA551724	SAMN12163624	NA	NA	NA	NA	Peptostreptococcaceae	100	NA	12163624	2016	Colombia	Homo sapiens	NA	Clostridioides difficile	Microbe sample from Clostridioides difficile	cdifficile	26	1	1	6	1
449	GCA_900165645.1	16852_2#51	Clostridioides difficile	1496	NA	VRECD0057	NA	NA	NA	NA	Annotation submitted by SC	4121104	NA	Scaffold	2017-02-15	FURJ01	450105	580367	23	NA	NA	NA	NA	NA	NA	NA	SC	PRJEB8767	SAMEA3375023	3778	3675	NA	NA	Peptostreptococcaceae	100	NA	4106782	2014	United Kingdom	Non-Homo sapiens	NA	Clostridioides difficile	16852_2#51	cdifficile	2	1	1	2	1
450	GCA_900166305.1	11670_1#10	Clostridioides difficile	1496	NA	CD09	NA	NA	NA	NA	Annotation submitted by SC	4083016	NA	Scaffold	2017-02-15	FUTX01	449905	677405	26	NA	NA	NA	NA	NA	NA	NA	SC	PRJEB4347	SAMEA2239360	3671	3605	NA	NA	Peptostreptococcaceae	99.34	NA	2663219	2014	United Kingdom	Non-Homo sapiens	NA	Clostridioides difficile	11670_1#10	cdifficile	42	1	1	2	1
451	GCA_007114645.1	ASM711464v1	Clostridioides difficile	1496	NA	Gcol.A54	NA	NA	NA	NA	NA	4346081	NA	Scaffold	2019-07-18	VIMP01	449707	449707	48	NA	NA	NA	NA	NA	NA	Illumina HiSeq	Grupo de Investigaciones Microbiologicas - UR (GIMUR)	PRJNA551724	SAMN12163591	NA	NA	NA	NA	Peptostreptococcaceae	100	NA	12163591	2015	Colombia	Homo sapiens	NA	Clostridioides difficile	Microbe sample from Clostridioides difficile	cdifficile	26	1	1	6	1
452	GCA_007114595.1	ASM711459v1	Clostridioides difficile	1496	NA	Gcol.A55	NA	NA	NA	NA	NA	4345801	NA	Scaffold	2019-07-18	VIMO01	449517	449517	45	NA	NA	NA	NA	NA	NA	Illumina HiSeq	Grupo de Investigaciones Microbiologicas - UR (GIMUR)	PRJNA551724	SAMN12163592	NA	NA	NA	NA	Peptostreptococcaceae	100	NA	12163592	2015	Colombia	Homo sapiens	NA	Clostridioides difficile	Microbe sample from Clostridioides difficile	cdifficile	26	1	1	6	1
453	GCA_007114325.1	ASM711432v1	Clostridioides difficile	1496	NA	Gcol.A81	NA	NA	NA	NA	NA	4052867	NA	Scaffold	2019-07-18	VIMA01	448877	448877	33	NA	NA	NA	NA	NA	NA	Illumina HiSeq	Grupo de Investigaciones Microbiologicas - UR (GIMUR)	PRJNA551724	SAMN12163606	NA	NA	NA	NA	Peptostreptococcaceae	99.34	NA	12163606	2015	Colombia	Homo sapiens	NA	Clostridioides difficile	Microbe sample from Clostridioides difficile	cdifficile	8	1	1	2	6
454	GCA_900165595.1	16852_2#30	Clostridioides difficile	1496	NA	VRECD0029	NA	NA	NA	NA	Annotation submitted by SC	4512981	NA	Scaffold	2017-02-15	FURE01	448804	448804	35	NA	NA	NA	NA	NA	NA	NA	SC	PRJEB8767	SAMEA3375002	4264	4174	NA	NA	Peptostreptococcaceae	100	NA	4106761	2014	United Kingdom	Non-Homo sapiens	NA	Clostridioides difficile	16852_2#30	cdifficile	6	2	1	6	1
455	GCA_900165915.1	11670_1#56	Clostridioides difficile	1496	NA	CD53	NA	NA	NA	NA	Annotation submitted by SC	4079056	NA	Scaffold	2017-02-15	FUSL01	447043	823366	25	NA	NA	NA	NA	NA	NA	NA	SC	PRJEB4347	SAMEA2239404	3665	3591	NA	NA	Peptostreptococcaceae	99.34	NA	2663263	2014	United Kingdom	Non-Homo sapiens	NA	Clostridioides difficile	11670_1#56	cdifficile	42	1	1	2	1
456	GCA_900165695.1	16852_2#56	Clostridioides difficile	1496	NA	VRECD0068	NA	NA	NA	NA	Annotation submitted by SC	4106181	NA	Scaffold	2017-02-15	FURN01	444957	444957	42	NA	NA	NA	NA	NA	NA	NA	SC	PRJEB8767	SAMEA3375028	3793	3685	NA	NA	Peptostreptococcaceae	100	NA	4106787	2014	United Kingdom	Non-Homo sapiens	NA	Clostridioides difficile	16852_2#56	cdifficile	58	1	5	7	1
457	GCA_900164485.1	16780_8#59	Clostridioides difficile	1496	NA	VRECD0172	NA	NA	NA	NA	Annotation submitted by SC	4227925	NA	Scaffold	2017-02-15	FUMX01	444859	477112	38	NA	NA	NA	NA	NA	NA	NA	SC	PRJEB8767	SAMEA3375125	3900	3799	NA	NA	Peptostreptococcaceae	100	NA	4089504	2014	United Kingdom	Homo sapiens	NA	Clostridioides difficile	16780_8#59	cdifficile	9	1	1	6	1
458	GCA_024260465.1	ASM2426046v1	Clostridioides difficile	1496	NA	76	NA	NA	NA	NA	NCBI Prokaryotic Genome Annotation Pipeline (PGAP)	4084231	NA	Contig	2022-07-13	JANCJZ01	444576	NA	NA	NA	NA	NA	NA	NA	NA	Illumina MiSeq	Instituto de Pesquisa Pele Pequeno Principe	PRJNA785542	SAMN25042564	3696	3618	48	NA	Peptostreptococcaceae	99.34	NA	25042564	2017	Brazil	Homo sapiens	NA	Clostridioides difficile	Pathogen: clinical or host-associated sample from Clostridioides difficile	cdifficile	149	1	1	2	6
459	GCA_901004835.1	7614_7#21	Clostridioides difficile	1496	NA	clo22	NA	NA	NA	NA	Annotation submitted by SC	4174374	NA	Contig	2019-05-31	CAAJWC01	436916	NA	NA	NA	NA	NA	NA	NA	NA	NA	SC	PRJEB2101	SAMEA1402354	3839	3784	NA	NA	Peptostreptococcaceae	98.68	NA	1038213	NA	United Kingdom	Non-Homo sapiens	NA	Clostridioides difficile	7614_7#21	cdifficile	59	1	3	6	15
460	GCA_900165715.1	16852_2#58	Clostridioides difficile	1496	NA	VRECD0061	NA	NA	NA	NA	Annotation submitted by SC	4121024	NA	Scaffold	2017-02-15	FURR01	433807	542064	29	NA	NA	NA	NA	NA	NA	NA	SC	PRJEB8767	SAMEA3375030	3778	3676	NA	NA	Peptostreptococcaceae	100	NA	4106789	2014	United Kingdom	Non-Homo sapiens	NA	Clostridioides difficile	16852_2#58	cdifficile	2	1	1	2	1
461	GCA_028596345.1	ASM2859634v1	Clostridioides difficile	1496	NA	B-57	NA	NA	NA	NA	NCBI Prokaryotic Genome Annotation Pipeline (PGAP)	4369636	NA	Contig	2023-02-12	JAQRHX01	432548	NA	NA	NA	NA	NA	NA	NA	NA	Illumina MiSeq	University College Dublin	PRJNA907009	SAMN31945777	4156	3987	40	NA	Peptostreptococcaceae	100	0.99	31945777	2021	United Kingdom	Homo sapiens	NA	Clostridioides difficile	Pathogen: environmental/food/other sample from Clostridioides difficile	cdifficile	10	2	1	2	1
462	GCA_017310845.1	ASM1731084v1	Clostridioides difficile	1496	NA	BfR-CL-00673	NA	NA	NA	NA	NA	4164363	NA	Contig	2021-03-09	JAFBLT01	430787	NA	NA	NA	NA	NA	NA	NA	NA	Illumina NextSeq	The German Federal Institute of Risk Assessment (BfR)	PRJNA698795	SAMN17736588	NA	NA	NA	NA	Peptostreptococcaceae	99.34	NA	17736588	2019	Germany	Non-Homo sapiens	NA	Clostridioides difficile	Pathogen: environmental/food/other sample from Clostridioides difficile	cdifficile	8	1	1	2	6
463	GCA_007001845.1	ASM700184v1	Clostridioides difficile	1496	NA	LC3P-135-6	NA	NA	NA	NA	NCBI Prokaryotic Genome Annotation Pipeline (PGAP)	4265563	NA	Contig	2019-07-15	SEQJ01	428543	NA	NA	NA	NA	NA	NA	NA	NA	Illumina MiSeq	Ann & Robert H. Lurie Children's Hospital of Chicago	PRJNA518899	SAMN10775281	4079	3856	100	NA	Peptostreptococcaceae	100	NA	10775281	2017	United States	Homo sapiens	NA	Clostridioides difficile	Pathogen: clinical or host-associated sample from Clostridioides difficile	cdifficile	53	1	2	2	1
464	GCA_018917125.1	ASM1891712v1	Clostridioides difficile	1496	NA	N64	NA	NA	NA	NA	NCBI Prokaryotic Genome Annotation Pipeline (PGAP)	4092178	NA	Contig	2021-06-16	JAHLNZ01	428005	NA	NA	NA	NA	NA	NA	NA	NA	Illumina	The Institute of Microbiology of the Chinese Academy of Sciences	PRJNA733006	SAMN19374065	3770	3624	50	NA	Peptostreptococcaceae	99.34	NA	19374065	2019	China	Non-Homo sapiens	NA	Clostridioides difficile	Microbe sample from Clostridioides difficile	cdifficile	8	1	1	2	6
465	GCA_900165765.1	16852_2#63	Clostridioides difficile	1496	NA	VRECD0071	NA	NA	NA	NA	Annotation submitted by SC	4237804	NA	Scaffold	2017-02-15	FURV01	426154	511935	42	NA	NA	NA	NA	NA	NA	NA	SC	PRJEB8767	SAMEA3375035	3942	3842	NA	NA	Peptostreptococcaceae	100	NA	4106794	2014	United Kingdom	Non-Homo sapiens	NA	Clostridioides difficile	16852_2#63	cdifficile	3	1	1	2	1
466	GCA_032081765.1	ASM3208176v1	Clostridioides difficile	1496	NA	CD03812	NA	NA	NA	NA	NCBI Prokaryotic Genome Annotation Pipeline (PGAP)	4155106	NA	Scaffold	2023-09-27	LIFN01	425831	425831	113	NA	NA	NA	NA	NA	NA	Illumina HiSeq2500	University of Pittsburgh	PRJNA278292	SAMN03473843	3885	3635	58	NA	Peptostreptococcaceae	99.34	NA	3473843	2011	United States	Homo sapiens	NA	Peptoclostridium difficile	Pathogen: clinical or host-associated sample from Clostridioides difficile	cdifficile	-	1	1	2	1
467	GCA_016094055.1	ASM1609405v1	Clostridioides difficile	1496	NA	GV515	NA	NA	NA	NA	NCBI Prokaryotic Genome Annotation Pipeline (PGAP)	4030448	NA	Scaffold	2020-12-16	VCAB01	424793	490995	45	NA	NA	NA	NA	NA	NA	Illumina MiSeq	University of Arizona	PRJNA542726	SAMN11637491	3743	3568	81	NA	Peptostreptococcaceae	99.34	NA	11637491	2017	United States	Homo sapiens	NA	Clostridioides difficile	Pathogen: clinical or host-associated sample from Clostridioides difficile	cdifficile	42	1	1	2	1
468	GCA_900096115.1	ASM90009611v1	Clostridioides difficile	1496	NA	NA	NA	NA	CD105HS12	NA	NA	4097272	NA	Scaffold	2018-04-17	FMLV01	422587	422587	27	NA	NA	NA	NA	NA	NA	NA	University of Leicester	PRJEB13566	SAMEA4428085	NA	NA	NA	NA	Peptostreptococcaceae	100	NA	8935139	NA	NA	Non-Homo sapiens	NA	Clostridioides difficile	Draft genome assemblies for UK C. difficile isolates	cdifficile	3	1	1	2	1
469	GCA_900164095.1	16780_8#53	Clostridioides difficile	1496	NA	VRECD0165	NA	NA	NA	NA	Annotation submitted by SC	4248821	NA	Contig	2017-02-15	FUMK01	422442	NA	NA	NA	NA	NA	NA	NA	NA	NA	SC	PRJEB8767	SAMEA3375119	3904	3805	NA	NA	Peptostreptococcaceae	100	NA	4089498	2014	United Kingdom	Homo sapiens	NA	Clostridioides difficile	16780_8#53	cdifficile	7	1	1	7	1
470	GCA_017310935.1	ASM1731093v1	Clostridioides difficile	1496	NA	BfR-CL00252	NA	NA	NA	NA	NA	4045496	NA	Contig	2021-03-09	JAFBME01	420811	NA	NA	NA	NA	NA	NA	NA	NA	Illumina NextSeq	The German Federal Institute of Risk Assessment (BfR)	PRJNA698795	SAMN17736577	NA	NA	NA	NA	Peptostreptococcaceae	99.34	NA	17736577	2018	Germany	Non-Homo sapiens	NA	Clostridioides difficile	Pathogen: environmental/food/other sample from Clostridioides difficile	cdifficile	8	1	1	2	6
471	GCA_900164705.1	16852_2#27	Clostridioides difficile	1496	NA	VRECD0002	NA	NA	NA	NA	Annotation submitted by SC	4178517	NA	Scaffold	2017-02-15	FUNT01	419880	486437	31	NA	NA	NA	NA	NA	NA	NA	SC	PRJEB8767	SAMEA3374999	3889	3791	NA	NA	Peptostreptococcaceae	100	NA	4106758	2014	United Kingdom	Homo sapiens	NA	Clostridioides difficile	16852_2#27	cdifficile	205	1	3	13	1
472	GCA_007114995.1	ASM711499v1	Clostridioides difficile	1496	NA	Gcol.A24	NA	NA	NA	NA	NA	4138366	NA	Contig	2019-07-18	VINH01	419144	NA	NA	NA	NA	NA	NA	NA	NA	Illumina HiSeq	Grupo de Investigaciones Microbiologicas - UR (GIMUR)	PRJNA551724	SAMN12163573	NA	NA	NA	NA	Peptostreptococcaceae	100	NA	12163573	2016	Colombia	Homo sapiens	NA	Clostridioides difficile	Microbe sample from Clostridioides difficile	cdifficile	2	1	1	2	1
473	GCA_028596585.1	ASM2859658v1	Clostridioides difficile	1496	NA	B-41	NA	NA	NA	NA	NCBI Prokaryotic Genome Annotation Pipeline (PGAP)	4229658	NA	Contig	2023-02-12	JAQRII01	418867	NA	NA	NA	NA	NA	NA	NA	NA	Illumina MiSeq	University College Dublin	PRJNA907009	SAMN31945764	3994	3832	51	NA	Peptostreptococcaceae	100	0.68	31945764	2021	United Kingdom	Homo sapiens	NA	Clostridioides difficile	Pathogen: environmental/food/other sample from Clostridioides difficile	cdifficile	17	1	1	2	1
474	GCA_007114335.1	ASM711433v1	Clostridioides difficile	1496	NA	Gcol.A80	NA	NA	NA	NA	NA	4279202	NA	Scaffold	2019-07-18	VIMB01	418713	418713	51	NA	NA	NA	NA	NA	NA	Illumina HiSeq	Grupo de Investigaciones Microbiologicas - UR (GIMUR)	PRJNA551724	SAMN12163605	NA	NA	NA	NA	Peptostreptococcaceae	100	NA	12163605	2015	Colombia	Homo sapiens	NA	Clostridioides difficile	Microbe sample from Clostridioides difficile	cdifficile	14	1	1	2	1
475	GCA_028596715.1	ASM2859671v1	Clostridioides difficile	1496	NA	T499	NA	NA	NA	NA	NCBI Prokaryotic Genome Annotation Pipeline (PGAP)	3901499	NA	Contig	2023-02-12	JAQRIO01	417673	NA	NA	NA	NA	NA	NA	NA	NA	Illumina MiSeq	University College Dublin	PRJNA907009	SAMN31945758	3643	3479	48	NA	Peptostreptococcaceae	100	0.66	31945758	2021	Ireland	Non-Homo sapiens	NA	Clostridioides difficile	Pathogen: environmental/food/other sample from Clostridioides difficile	cdifficile	11	5	8	5	11
476	GCA_900165185.1	16780_8#43	Clostridioides difficile	1496	NA	VRECD0154	NA	NA	NA	NA	Annotation submitted by SC	4147832	NA	Scaffold	2017-02-15	FUPP01	414616	414616	38	NA	NA	NA	NA	NA	NA	NA	SC	PRJEB8767	SAMEA3375109	3809	3721	NA	NA	Peptostreptococcaceae	100	NA	4089488	2014	United Kingdom	Non-Homo sapiens	NA	Clostridioides difficile	16780_8#43	cdifficile	7	1	1	7	1
477	GCA_900164635.1	16852_2#13	Clostridioides difficile	1496	NA	VRECD0008	NA	NA	NA	NA	Annotation submitted by SC	4093125	NA	Scaffold	2017-02-15	FUNN01	414552	414552	32	NA	NA	NA	NA	NA	NA	NA	SC	PRJEB8767	SAMEA3374985	3753	3648	NA	NA	Peptostreptococcaceae	100	NA	4106744	2014	United Kingdom	Homo sapiens	NA	Clostridioides difficile	16852_2#13	cdifficile	103	1	1	2	15
478	GCA_900165495.1	16852_2#15	Clostridioides difficile	1496	NA	VRECD0026	NA	NA	NA	NA	Annotation submitted by SC	4421543	NA	Scaffold	2017-02-15	FUQU01	414057	599187	32	NA	NA	NA	NA	NA	NA	NA	SC	PRJEB8767	SAMEA3374987	4132	4016	NA	NA	Peptostreptococcaceae	100	NA	4106746	2014	United Kingdom	Non-Homo sapiens	NA	Clostridioides difficile	16852_2#15	cdifficile	54	1	4	7	1
479	GCA_900165045.1	16780_8#3	Clostridioides difficile	1496	NA	VRECD0114	NA	NA	NA	NA	Annotation submitted by SC	4359935	NA	Scaffold	2017-02-15	FUPB01	412747	733665	38	NA	NA	NA	NA	NA	NA	NA	SC	PRJEB8767	SAMEA3375069	4073	3970	NA	NA	Peptostreptococcaceae	100	NA	4089448	2014	United Kingdom	Non-Homo sapiens	NA	Clostridioides difficile	16780_8#3	cdifficile	10	2	1	2	1
480	GCA_900164295.1	16780_8#23	Clostridioides difficile	1496	NA	VRECD0133	NA	NA	NA	NA	Annotation submitted by SC	4125064	NA	Scaffold	2017-02-15	FULK01	412023	483997	24	NA	NA	NA	NA	NA	NA	NA	SC	PRJEB8767	SAMEA3375089	3765	3668	NA	NA	Peptostreptococcaceae	100	NA	4089468	2014	United Kingdom	Homo sapiens	NA	Clostridioides difficile	16780_8#23	cdifficile	48	1	1	2	1
481	GCA_038754485.1	ASM3875448v1	Clostridioides difficile	1496	NA	Cdif_IE22_3275	NA	NA	NA	NA	NA	4221801	NA	Contig	2024-04-30	JBBBLT01	409462	NA	NA	NA	NA	NA	NA	NA	NA	Illumina MiSeq	Public Health Laboratory	PRJNA1063640	SAMN39402643	NA	NA	NA	NA	Peptostreptococcaceae	100	NA	39402643	2022	Ireland	Homo sapiens	NA	Clostridioides difficile	Pathogen: clinical or host-associated sample from Clostridioides difficile	cdifficile	44	2	5	2	1
482	GCA_900165065.1	16780_8#10	Clostridioides difficile	1496	NA	VRECD0022	NA	NA	NA	NA	Annotation submitted by SC	4147498	NA	Scaffold	2017-02-15	FUPD01	406463	406463	25	NA	NA	NA	NA	NA	NA	NA	SC	PRJEB8767	SAMEA3375076	3824	3730	NA	NA	Peptostreptococcaceae	100	NA	4089455	2014	United Kingdom	Non-Homo sapiens	NA	Clostridioides difficile	16780_8#10	cdifficile	48	1	1	2	1
483	GCA_900164015.1	16780_8#22	Clostridioides difficile	1496	NA	VRECD0132	NA	NA	NA	NA	Annotation submitted by SC	4113326	NA	Scaffold	2017-02-15	FULX01	405020	405020	32	NA	NA	NA	NA	NA	NA	NA	SC	PRJEB8767	SAMEA3375088	3762	3663	NA	NA	Peptostreptococcaceae	100	NA	4089467	2014	United Kingdom	Homo sapiens	NA	Clostridioides difficile	16780_8#22	cdifficile	2	1	1	2	1
484	GCA_900164805.1	16852_2#46	Clostridioides difficile	1496	NA	VRECD0052	NA	NA	NA	NA	Annotation submitted by SC	4100315	NA	Scaffold	2017-02-15	FUOE01	404771	532089	29	NA	NA	NA	NA	NA	NA	NA	SC	PRJEB8767	SAMEA3375018	3756	3647	NA	NA	Peptostreptococcaceae	100	NA	4106777	2014	United Kingdom	Homo sapiens	NA	Clostridioides difficile	16852_2#46	cdifficile	2	1	1	2	1
485	GCA_900165205.1	16780_8#45	Clostridioides difficile	1496	NA	VRECD0156	NA	NA	NA	NA	Annotation submitted by SC	4222123	NA	Scaffold	2017-02-15	FUPR01	403391	478215	33	NA	NA	NA	NA	NA	NA	NA	SC	PRJEB8767	SAMEA3375111	3886	3793	NA	NA	Peptostreptococcaceae	100	NA	4089490	2014	United Kingdom	Non-Homo sapiens	NA	Clostridioides difficile	16780_8#45	cdifficile	9	1	1	6	1
486	GCA_011602815.1	ASM1160281v1	Clostridioides difficile	1496	NA	CD507A	NA	NA	NA	NA	NCBI Prokaryotic Genome Annotation Pipeline (PGAP)	4073751	NA	Contig	2020-03-21	JAAPAT01	402523	NA	NA	NA	NA	NA	NA	NA	NA	Illumina	University of Texas Health Science Center	PRJNA612531	SAMN14376242	3771	3594	55	NA	Peptostreptococcaceae	100	NA	14376242	2018	United States	Homo sapiens	NA	Clostridioides difficile	Pathogen: clinical or host-associated sample from Clostridioides difficile	cdifficile	34	1	5	7	1
487	GCA_900164795.1	16852_2#45	Clostridioides difficile	1496	NA	VRECD0051	NA	NA	NA	NA	Annotation submitted by SC	4198487	NA	Scaffold	2017-02-15	FUOC01	402206	402206	42	NA	NA	NA	NA	NA	NA	NA	SC	PRJEB8767	SAMEA3375017	3894	3782	NA	NA	Peptostreptococcaceae	100	NA	4106776	2014	United Kingdom	Homo sapiens	NA	Clostridioides difficile	16852_2#45	cdifficile	14	1	1	2	1
488	GCA_900165545.1	16852_2#24	Clostridioides difficile	1496	NA	VRECD0032	NA	NA	NA	NA	Annotation submitted by SC	4080669	NA	Scaffold	2017-02-15	FUQZ01	402070	402070	29	NA	NA	NA	NA	NA	NA	NA	SC	PRJEB8767	SAMEA3374996	3707	3608	NA	NA	Peptostreptococcaceae	100	0.66	4106755	2014	United Kingdom	Non-Homo sapiens	NA	Clostridioides difficile	16852_2#24	cdifficile	243	11	7	14	14
489	GCA_002300835.1	ASM230083v1	Clostridioides difficile	1496	NA	5475-DH/ST42	NA	NA	NA	NA	NCBI Prokaryotic Genome Annotation Pipeline (PGAP)	4186777	NA	Contig	2017-09-14	MNBA01	400467	NA	NA	NA	NA	NA	NA	NA	NA	Illumina MiSeq	Ann & Robert H. Lurie Children's Hospital of Chicago	PRJNA340238	SAMN05710831	3924	3614	149	NA	Peptostreptococcaceae	99.34	NA	5710831	2012	United States	Homo sapiens	NA	Clostridioides difficile	5475	cdifficile	42	1	1	2	1
490	GCA_034188145.1	ASM3418814v1	Clostridioides difficile	1496	NA	SHC0022	NA	NA	NA	NA	NCBI Prokaryotic Genome Annotation Pipeline (PGAP)	4079568	NA	Contig	2023-12-07	JAXHRM01	399161	NA	NA	NA	NA	NA	NA	NA	NA	Illumina NovaSeq	Children's Hospital of Shanghai	PRJNA1047048	SAMN38512546	3678	3607	40	NA	Peptostreptococcaceae	99.34	NA	38512546	2019	China	Homo sapiens	NA	Clostridioides difficile	Microbe sample from Clostridioides difficile	cdifficile	8	1	1	2	6
491	GCA_028599915.1	ASM2859991v1	Clostridioides difficile	1496	NA	MCA2	NA	NA	NA	NA	NCBI Prokaryotic Genome Annotation Pipeline (PGAP)	3989671	NA	Contig	2023-02-12	JAQRKZ01	398939	NA	NA	NA	NA	NA	NA	NA	NA	Illumina MiSeq	University College Dublin	PRJNA907009	SAMN31945695	3773	3604	52	NA	Peptostreptococcaceae	100	NA	31945695	2021	United Kingdom	Non-Homo sapiens	NA	Clostridioides difficile	Pathogen: environmental/food/other sample from Clostridioides difficile	cdifficile	11	5	8	5	11
492	GCA_901004615.1	7614_4#73	Clostridioides difficile	1496	NA	lsh37	NA	NA	NA	NA	Annotation submitted by SC	4274293	NA	Contig	2019-06-01	CAAJVI01	397415	NA	NA	NA	NA	NA	NA	NA	NA	NA	SC	PRJEB2101	SAMEA1402369	3932	3839	NA	NA	Peptostreptococcaceae	100	NA	1038265	NA	United Kingdom	Non-Homo sapiens	NA	Clostridioides difficile	7614_4#73	cdifficile	26	1	1	6	1
493	GCA_900164465.1	16780_8#60	Clostridioides difficile	1496	NA	VRECD0173	NA	NA	NA	NA	Annotation submitted by SC	4190617	NA	Scaffold	2017-02-15	FULO01	394663	473246	33	NA	NA	NA	NA	NA	NA	NA	SC	PRJEB8767	SAMEA3375126	3835	3728	NA	NA	Peptostreptococcaceae	100	NA	4089505	2014	United Kingdom	Homo sapiens	NA	Clostridioides difficile	16780_8#60	cdifficile	7	1	1	7	1
494	GCA_024260205.1	ASM2426020v1	Clostridioides difficile	1496	NA	405	NA	NA	NA	NA	NCBI Prokaryotic Genome Annotation Pipeline (PGAP)	4134211	NA	Contig	2022-07-13	JANCKR01	392107	NA	NA	NA	NA	NA	NA	NA	NA	Illumina MiSeq	Instituto de Pesquisa Pele Pequeno Principe	PRJNA785542	SAMN25042582	3758	3667	59	NA	Peptostreptococcaceae	99.34	NA	25042582	2019	Brazil	Homo sapiens	NA	Clostridioides difficile	Pathogen: clinical or host-associated sample from Clostridioides difficile	cdifficile	149	1	1	2	6
495	GCA_900691885.1	9221_1#42	Clostridioides difficile	1496	NA	FLI011	NA	NA	NA	NA	Annotation submitted by SC	4258533	NA	Contig	2019-02-21	CAADDM01	390540	NA	NA	NA	NA	NA	NA	NA	NA	NA	SC	PRJEB3012	SAMEA1710499	4022	3934	NA	NA	Peptostreptococcaceae	100	NA	2009405	NA	Germany	Non-Homo sapiens	NA	Clostridioides difficile	9221_1#42	cdifficile	15	1	1	6	1
496	GCA_007114095.1	ASM711409v1	Clostridioides difficile	1496	NA	Gcol.A95	NA	NA	NA	NA	NA	4172002	NA	Scaffold	2019-07-18	VILN01	388805	429921	39	NA	NA	NA	NA	NA	NA	Illumina HiSeq	Grupo de Investigaciones Microbiologicas - UR (GIMUR)	PRJNA551724	SAMN12163619	NA	NA	NA	NA	Peptostreptococcaceae	100	NA	12163619	2016	Colombia	Homo sapiens	NA	Clostridioides difficile	Microbe sample from Clostridioides difficile	cdifficile	43	1	7	6	1
497	GCA_007114225.1	ASM711422v1	Clostridioides difficile	1496	NA	Gcol.A87	NA	NA	NA	NA	NA	4169210	NA	Scaffold	2019-07-18	VILV01	388768	421999	38	NA	NA	NA	NA	NA	NA	Illumina HiSeq	Grupo de Investigaciones Microbiologicas - UR (GIMUR)	PRJNA551724	SAMN12163611	NA	NA	NA	NA	Peptostreptococcaceae	100	NA	12163611	2015	Colombia	Homo sapiens	NA	Clostridioides difficile	Microbe sample from Clostridioides difficile	cdifficile	43	1	7	6	1
498	GCA_040362695.1	ASM4036269v1	Clostridioides difficile	1496	NA	NBRC 115139	NA	NA	NA	NA	Annotation submitted by Biological Resource Center, National Institute of Technology and Evaluation (NBRC)	4114527	NA	Contig	2024-03-26	BAABSG01	384516	NA	NA	NA	NA	NA	NA	NA	NA	NextSeq2000	Biological Resource Center, National Institute of Technology and Evaluation (NBRC)	PRJDB16551	SAMD00644047	3732	3673	NA	NA	Peptostreptococcaceae	100	NA	40623388	2019	Japan	Homo sapiens	NA	Clostridioides difficile	Clostridioides difficile NBRC 115139	cdifficile	3	1	1	2	1
499	GCA_900165565.1	16852_2#26	Clostridioides difficile	1496	NA	VRECD0027	NA	NA	NA	NA	Annotation submitted by SC	4297925	NA	Scaffold	2017-02-15	FURB01	380836	380836	30	NA	NA	NA	NA	NA	NA	NA	SC	PRJEB8767	SAMEA3374998	3979	3881	NA	NA	Peptostreptococcaceae	100	NA	4106757	2014	United Kingdom	Non-Homo sapiens	NA	Clostridioides difficile	16852_2#26	cdifficile	49	1	1	2	1
500	GCA_900165845.1	16852_2#90	Clostridioides difficile	1496	NA	VRECD0107	NA	NA	NA	NA	Annotation submitted by SC	4200753	NA	Scaffold	2017-02-15	FUSD01	380705	507970	33	NA	NA	NA	NA	NA	NA	NA	SC	PRJEB8767	SAMEA3375062	3899	3784	NA	NA	Peptostreptococcaceae	100	NA	4106821	2014	United Kingdom	Non-Homo sapiens	NA	Clostridioides difficile	16852_2#90	cdifficile	14	1	1	2	1
501	GCA_900164515.1	16780_8#69	Clostridioides difficile	1496	NA	VRECD0085	NA	NA	NA	NA	Annotation submitted by SC	4074943	NA	Scaffold	2017-02-15	FUNA01	380392	380392	30	NA	NA	NA	NA	NA	NA	NA	SC	PRJEB8767	SAMEA3375135	3730	3639	NA	NA	Peptostreptococcaceae	100	NA	4089514	2014	United Kingdom	Homo sapiens	NA	Clostridioides difficile	16780_8#69	cdifficile	109	3	12	10	18
502	GCA_038754425.1	ASM3875442v1	Clostridioides difficile	1496	NA	Cdif_IE22_3280	NA	NA	NA	NA	NA	4147245	NA	Scaffold	2024-04-30	JBBBLS01	379711	482533	52	NA	NA	NA	NA	NA	NA	Illumina MiSeq	Public Health Laboratory	PRJNA1063640	SAMN39402644	NA	NA	NA	NA	Peptostreptococcaceae	99.34	NA	39402644	2022	Ireland	Homo sapiens	NA	Clostridioides difficile	Pathogen: clinical or host-associated sample from Clostridioides difficile	cdifficile	55	1	1	6	6
503	GCA_900164815.1	16852_2#47	Clostridioides difficile	1496	NA	VRECD0053	NA	NA	NA	NA	Annotation submitted by SC	4308716	NA	Scaffold	2017-02-15	FUOD01	377942	560877	30	NA	NA	NA	NA	NA	NA	NA	SC	PRJEB8767	SAMEA3375019	3981	3867	NA	NA	Peptostreptococcaceae	100	NA	4106778	2014	United Kingdom	Homo sapiens	NA	Clostridioides difficile	16852_2#47	cdifficile	54	1	4	7	1
504	GCA_028597545.1	ASM2859754v1	Clostridioides difficile	1496	NA	T197	NA	NA	NA	NA	NCBI Prokaryotic Genome Annotation Pipeline (PGAP)	4304923	NA	Contig	2023-02-12	JAQRKE01	377558	NA	NA	NA	NA	NA	NA	NA	NA	Illumina MiSeq	University College Dublin	PRJNA907009	SAMN31945716	4048	3883	39	NA	Peptostreptococcaceae	99.34	0.22	31945716	2021	Ireland	Non-Homo sapiens	NA	Clostridioides difficile	Pathogen: environmental/food/other sample from Clostridioides difficile	cdifficile	10	2	1	2	1
505	GCA_028596415.1	ASM2859641v1	Clostridioides difficile	1496	NA	T85	NA	NA	NA	NA	NCBI Prokaryotic Genome Annotation Pipeline (PGAP)	4361578	NA	Contig	2023-02-12	JAQRHV01	377540	NA	NA	NA	NA	NA	NA	NA	NA	Illumina MiSeq	University College Dublin	PRJNA907009	SAMN31945779	4138	3968	43	NA	Peptostreptococcaceae	100	NA	31945779	2021	Ireland	Non-Homo sapiens	NA	Clostridioides difficile	Pathogen: environmental/food/other sample from Clostridioides difficile	cdifficile	10	2	1	2	1
506	GCA_028596355.1	ASM2859635v1	Clostridioides difficile	1496	NA	B-54	NA	NA	NA	NA	NCBI Prokaryotic Genome Annotation Pipeline (PGAP)	4362336	NA	Contig	2023-02-12	JAQRHZ01	377458	NA	NA	NA	NA	NA	NA	NA	NA	Illumina MiSeq	University College Dublin	PRJNA907009	SAMN31945775	4175	3999	47	NA	Peptostreptococcaceae	100	1.61	31945775	2021	United Kingdom	Homo sapiens	NA	Clostridioides difficile	Pathogen: environmental/food/other sample from Clostridioides difficile	cdifficile	44	2	5	2	1
507	GCA_037448895.1	ASM3744889v1	Clostridioides difficile	1496	NA	CD76ELNT	NA	NA	NA	NA	NCBI Prokaryotic Genome Annotation Pipeline (PGAP)	4303647	NA	Contig	2024-03-21	JAYLWC01	376733	NA	NA	NA	NA	NA	NA	NA	NA	Illumina NovaSeq	Postgraduate Institute of Medical Education and Research	PRJNA1062062	SAMN39286544	4040	3943	39	NA	Peptostreptococcaceae	99.34	NA	39286544	2020	India	Homo sapiens	NA	Clostridioides difficile	Pathogen: clinical or host-associated sample from Clostridioides difficile	cdifficile	324	1	7	2	6
508	GCA_900164925.1	16852_2#75	Clostridioides difficile	1496	NA	VRECD0086	NA	NA	NA	NA	Annotation submitted by SC	4195877	NA	Scaffold	2017-02-15	FUOP01	376149	376149	32	NA	NA	NA	NA	NA	NA	NA	SC	PRJEB8767	SAMEA3375047	3870	3770	NA	NA	Peptostreptococcaceae	100	NA	4106806	2014	United Kingdom	Homo sapiens	NA	Clostridioides difficile	16852_2#75	cdifficile	2	1	1	2	1
509	GCA_900096335.1	ASM90009633v1	Clostridioides difficile	1496	NA	NA	NA	NA	CD105HS15	NA	NA	4124321	NA	Scaffold	2018-04-17	FMKQ01	375424	543192	24	NA	NA	NA	NA	NA	NA	NA	University of Leicester	PRJEB13566	SAMEA4428065	NA	NA	NA	NA	Peptostreptococcaceae	100	NA	8935119	NA	NA	Non-Homo sapiens	NA	Clostridioides difficile	Draft genome assemblies for UK C. difficile isolates	cdifficile	15	1	1	6	1
510	GCA_901004765.1	7614_7#17	Clostridioides difficile	1496	NA	clo17	NA	NA	NA	NA	Annotation submitted by SC	4204907	NA	Contig	2019-06-01	CAAJWA01	372998	NA	NA	NA	NA	NA	NA	NA	NA	NA	SC	PRJEB2101	SAMEA1402413	3862	3828	NA	NA	Peptostreptococcaceae	100	NA	1038209	NA	United Kingdom	Non-Homo sapiens	NA	Clostridioides difficile	7614_7#17	cdifficile	15	1	1	6	1
511	GCA_025534135.1	ASM2553413v1	Clostridioides difficile	1496	NA	FA2	NA	NA	NA	NA	NCBI Prokaryotic Genome Annotation Pipeline (PGAP)	4053663	NA	Scaffold	2022-10-03	JACFXO01	370447	370447	34	NA	NA	NA	NA	NA	NA	Illumina HiSeq	the First Affiliated Hospital of Medicine School, Zhejiang University	PRJNA647668	SAMN15594993	3652	3539	51	NA	Peptostreptococcaceae	99.34	NA	15594993	2019	China	Non-Homo sapiens	NA	Clostridioides difficile	Microbe sample from Clostridioides difficile	cdifficile	42	1	1	2	1
512	GCA_900166485.1	11670_1#49	Clostridioides difficile	1496	NA	CD46	NA	NA	NA	NA	Annotation submitted by SC	4077061	NA	Scaffold	2017-02-15	FUUP01	369698	821490	24	NA	NA	NA	NA	NA	NA	NA	SC	PRJEB4347	SAMEA2239397	3659	3590	NA	NA	Peptostreptococcaceae	99.34	NA	2663256	2014	United Kingdom	Non-Homo sapiens	NA	Clostridioides difficile	11670_1#49	cdifficile	42	1	1	2	1
513	GCA_900165525.1	16852_2#21	Clostridioides difficile	1496	NA	VRECD0034	NA	NA	NA	NA	Annotation submitted by SC	4084869	NA	Scaffold	2017-02-15	FUQX01	366316	402072	27	NA	NA	NA	NA	NA	NA	NA	SC	PRJEB8767	SAMEA3374993	3729	3612	NA	NA	Peptostreptococcaceae	100	0.66	4106752	2014	United Kingdom	Non-Homo sapiens	NA	Clostridioides difficile	16852_2#21	cdifficile	243	11	7	14	14
514	GCA_020295305.1	ASM2029530v1	Clostridioides difficile	1496	NA	TMC284	NA	NA	NA	NA	NCBI Prokaryotic Genome Annotation Pipeline (PGAP)	4060751	NA	Scaffold	2021-10-05	JABUAI01	366075	485291	49	NA	NA	NA	NA	NA	NA	Illumina HiSeq	University of Texas Health Science Center	PRJNA631049	SAMN14989852	3668	3566	49	NA	Peptostreptococcaceae	99.34	NA	14989852	2019	Kenya	Homo sapiens	NA	Clostridioides difficile	Pathogen: clinical or host-associated sample from Clostridioides difficile	cdifficile	8	1	1	2	6
515	GCA_900164135.1	16780_8#47	Clostridioides difficile	1496	NA	VRECD0159	NA	NA	NA	NA	Annotation submitted by SC	4316578	NA	Scaffold	2017-02-15	FULR01	363755	394724	34	NA	NA	NA	NA	NA	NA	NA	SC	PRJEB8767	SAMEA3375113	4028	3932	NA	NA	Peptostreptococcaceae	100	NA	4089492	2014	United Kingdom	Homo sapiens	NA	Clostridioides difficile	16780_8#47	cdifficile	6	2	1	6	1
516	GCA_900164105.1	16780_8#28	Clostridioides difficile	1496	NA	VRECD0138	NA	NA	NA	NA	Annotation submitted by SC	4291619	NA	Scaffold	2017-02-15	FULL01	362902	362902	37	NA	NA	NA	NA	NA	NA	NA	SC	PRJEB8767	SAMEA3375094	3994	3889	NA	NA	Peptostreptococcaceae	100	NA	4089473	2014	United Kingdom	Homo sapiens	NA	Clostridioides difficile	16780_8#28	cdifficile	2	1	1	2	1
517	GCA_028599635.1	ASM2859963v1	Clostridioides difficile	1496	NA	T121	NA	NA	NA	NA	NCBI Prokaryotic Genome Annotation Pipeline (PGAP)	4116546	NA	Contig	2023-02-12	JAQRKI01	361122	NA	NA	NA	NA	NA	NA	NA	NA	Illumina MiSeq	University College Dublin	PRJNA907009	SAMN31945712	3839	3658	54	NA	Peptostreptococcaceae	99.34	NA	31945712	2021	Ireland	Non-Homo sapiens	NA	Clostridioides difficile	Pathogen: environmental/food/other sample from Clostridioides difficile	cdifficile	-	1	1	8	2
518	GCA_900692295.1	9221_6#38	Clostridioides difficile	1496	NA	SWE004	NA	NA	NA	NA	Annotation submitted by SC	4029737	NA	Contig	2019-02-20	CAADEP01	359159	NA	NA	NA	NA	NA	NA	NA	NA	NA	SC	PRJEB3012	SAMEA1710420	3686	3603	NA	NA	Peptostreptococcaceae	100	NA	2009966	NA	Sweden	Non-Homo sapiens	NA	Clostridioides difficile	9221_6#38	cdifficile	35	2	5	8	1
519	GCA_900164475.1	16780_8#24	Clostridioides difficile	1496	NA	VRECD0134	NA	NA	NA	NA	Annotation submitted by SC	4191499	NA	Scaffold	2017-02-15	FUML01	358685	480085	40	NA	NA	NA	NA	NA	NA	NA	SC	PRJEB8767	SAMEA3375090	3824	3724	NA	NA	Peptostreptococcaceae	100	NA	4089469	2014	United Kingdom	Homo sapiens	NA	Clostridioides difficile	16780_8#24	cdifficile	7	1	1	7	1
520	GCA_901004895.1	7614_7#35	Clostridioides difficile	1496	NA	clo37	NA	NA	NA	NA	Annotation submitted by SC	4210533	NA	Contig	2019-05-31	CAAJWS01	356818	NA	NA	NA	NA	NA	NA	NA	NA	NA	SC	PRJEB2101	SAMEA1402405	3905	3819	NA	NA	Peptostreptococcaceae	99.34	NA	1038227	NA	United Kingdom	Non-Homo sapiens	NA	Clostridioides difficile	7614_7#35	cdifficile	8	1	1	2	6
521	GCA_017310745.1	ASM1731074v1	Clostridioides difficile	1496	NA	BfR-CL00258	NA	NA	NA	NA	NA	4057360	NA	Contig	2021-03-09	JAFBLZ01	355497	NA	NA	NA	NA	NA	NA	NA	NA	Illumina NextSeq	The German Federal Institute of Risk Assessment (BfR)	PRJNA698795	SAMN17736582	NA	NA	NA	NA	Peptostreptococcaceae	99.34	NA	17736582	2018	Germany	Non-Homo sapiens	NA	Clostridioides difficile	Pathogen: environmental/food/other sample from Clostridioides difficile	cdifficile	8	1	1	2	6
522	GCA_003863235.1	ASM386323v1	Clostridioides difficile	1496	NA	17-241-03216	NA	NA	NA	NA	NCBI Prokaryotic Genome Annotation Pipeline (PGAP)	4059774	NA	Contig	2018-12-04	RRAB01	355177	NA	NA	NA	NA	NA	NA	NA	NA	Illumina MiSeq	WRAIR	PRJNA504639	SAMN10406217	3764	3603	82	NA	Peptostreptococcaceae	99.34	NA	10406217	2017	United States	Homo sapiens	NA	Clostridioides difficile	Microbe sample from Clostridioides difficile	cdifficile	42	1	1	2	1
523	GCA_003863045.1	ASM386304v1	Clostridioides difficile	1496	NA	17-051-10330	NA	NA	NA	NA	NCBI Prokaryotic Genome Annotation Pipeline (PGAP)	4020572	NA	Contig	2018-12-04	RQZQ01	349904	NA	NA	NA	NA	NA	NA	NA	NA	Illumina MiSeq	WRAIR	PRJNA504639	SAMN10406206	3731	3567	78	NA	Peptostreptococcaceae	99.34	NA	10406206	2017	United States	Homo sapiens	NA	Clostridioides difficile	Microbe sample from Clostridioides difficile	cdifficile	42	1	1	2	1
524	GCA_037448875.1	ASM3744887v1	Clostridioides difficile	1496	NA	CD31ELNT	NA	NA	NA	NA	NCBI Prokaryotic Genome Annotation Pipeline (PGAP)	3996796	NA	Contig	2024-03-21	JAYLWF01	349782	NA	NA	NA	NA	NA	NA	NA	NA	Illumina NovaSeq	Postgraduate Institute of Medical Education and Research	PRJNA1062062	SAMN39286543	3661	3574	32	NA	Peptostreptococcaceae	100	0.66	39286543	2020	India	Homo sapiens	NA	Clostridioides difficile	Pathogen: clinical or host-associated sample from Clostridioides difficile	cdifficile	101	1	2	2	1
525	GCA_038756555.1	ASM3875655v1	Clostridioides difficile	1496	NA	Cdif_IE22_0191	NA	NA	NA	NA	NA	4095235	NA	Scaffold	2024-04-30	JBBBNP01	347717	347717	53	NA	NA	NA	NA	NA	NA	Illumina MiSeq	Public Health Laboratory	PRJNA1063640	SAMN39402595	NA	NA	NA	NA	Peptostreptococcaceae	99.34	NA	39402595	2022	Ireland	Homo sapiens	NA	Clostridioides difficile	Pathogen: clinical or host-associated sample from Clostridioides difficile	cdifficile	42	1	1	2	1
526	GCA_900687565.1	7614_4#51	Clostridioides difficile	1496	NA	lsh14	NA	NA	NA	NA	Annotation submitted by SC	4312821	NA	Scaffold	2019-02-21	CAACZR01	344760	344760	39	NA	NA	NA	NA	NA	NA	NA	SC	PRJEB2101	SAMEA1402423	4042	3916	NA	NA	Peptostreptococcaceae	100	NA	1038243	NA	United Kingdom	Non-Homo sapiens	NA	Clostridioides difficile	7614_4#51	cdifficile	16	1	1	2	6
527	GCA_900166475.1	11670_1#13	Clostridioides difficile	1496	NA	CD12	NA	NA	NA	NA	Annotation submitted by SC	4076947	NA	Scaffold	2017-02-15	FUUO01	344308	821395	23	NA	NA	NA	NA	NA	NA	NA	SC	PRJEB4347	SAMEA2239363	3662	3587	NA	NA	Peptostreptococcaceae	99.34	NA	2663222	2014	United Kingdom	Non-Homo sapiens	NA	Clostridioides difficile	11670_1#13	cdifficile	42	1	1	2	1
528	GCA_034187875.1	ASM3418787v1	Clostridioides difficile	1496	NA	SHC0012	NA	NA	NA	NA	NCBI Prokaryotic Genome Annotation Pipeline (PGAP)	4040573	NA	Contig	2023-12-07	JAXHRW01	342599	NA	NA	NA	NA	NA	NA	NA	NA	Illumina NovaSeq	Children's Hospital of Shanghai	PRJNA1047048	SAMN38512536	3619	3533	45	NA	Peptostreptococcaceae	99.34	NA	38512536	2019	China	Homo sapiens	NA	Clostridioides difficile	Microbe sample from Clostridioides difficile	cdifficile	42	1	1	2	1
529	GCA_900165375.1	16780_8#86	Clostridioides difficile	1496	NA	VRECD0185	NA	NA	NA	NA	Annotation submitted by SC	4250524	NA	Scaffold	2017-02-15	FUQI01	341755	341755	30	NA	NA	NA	NA	NA	NA	NA	SC	PRJEB8767	SAMEA3375152	3972	3879	NA	NA	Peptostreptococcaceae	100	NA	4089531	2015	United Kingdom	Non-Homo sapiens	NA	Clostridioides difficile	16780_8#86	cdifficile	66	1	1	2	6
530	GCA_900164825.1	16852_2#50	Clostridioides difficile	1496	NA	VRECD0056	NA	NA	NA	NA	Annotation submitted by SC	4434900	NA	Scaffold	2017-02-15	FUOI01	341719	591650	36	NA	NA	NA	NA	NA	NA	NA	SC	PRJEB8767	SAMEA3375022	4203	4098	NA	NA	Peptostreptococcaceae	100	NA	4106781	2014	United Kingdom	Homo sapiens	NA	Clostridioides difficile	16852_2#50	cdifficile	44	2	5	2	1
531	GCA_900164615.1	16852_2#6	Clostridioides difficile	1496	NA	VRECD0016	NA	NA	NA	NA	Annotation submitted by SC	4241280	NA	Scaffold	2017-02-15	FUNJ01	338550	347042	31	NA	NA	NA	NA	NA	NA	NA	SC	PRJEB8767	SAMEA3374978	3915	3823	NA	NA	Peptostreptococcaceae	100	NA	4106737	2014	United Kingdom	Homo sapiens	NA	Clostridioides difficile	16852_2#6	cdifficile	48	1	1	2	1
532	GCA_900164945.1	16852_2#83	Clostridioides difficile	1496	NA	VRECD0100	NA	NA	NA	NA	Annotation submitted by SC	4419253	NA	Scaffold	2017-02-15	FUOR01	337240	600146	34	NA	NA	NA	NA	NA	NA	NA	SC	PRJEB8767	SAMEA3375055	4098	4006	NA	NA	Peptostreptococcaceae	100	NA	4106814	2014	United Kingdom	Homo sapiens	NA	Clostridioides difficile	16852_2#83	cdifficile	54	1	4	7	1
533	GCA_900165005.1	16852_2#88	Clostridioides difficile	1496	NA	VRECD0105	NA	NA	NA	NA	Annotation submitted by SC	4175967	NA	Scaffold	2017-02-15	FUOW01	336516	519195	36	NA	NA	NA	NA	NA	NA	NA	SC	PRJEB8767	SAMEA3375060	3900	3804	NA	NA	Peptostreptococcaceae	100	NA	4106819	2014	United Kingdom	Homo sapiens	NA	Clostridioides difficile	16852_2#88	cdifficile	15	1	1	6	1
534	GCA_016093915.1	ASM1609391v1	Clostridioides difficile	1496	NA	GV753	NA	NA	NA	NA	NCBI Prokaryotic Genome Annotation Pipeline (PGAP)	4094464	NA	Scaffold	2020-12-16	VBZT01	335467	335467	167	NA	NA	NA	NA	NA	NA	Illumina MiSeq	University of Arizona	PRJNA542726	SAMN11637499	3850	3644	94	NA	Peptostreptococcaceae	99.34	NA	11637499	2017	United States	Homo sapiens	NA	Clostridioides difficile	Pathogen: clinical or host-associated sample from Clostridioides difficile	cdifficile	42	1	1	2	1
535	GCA_900684125.1	4995_1#11	Clostridioides difficile	1496	NA	Gla011	NA	NA	NA	NA	Annotation submitted by SC	4342840	NA	Contig	2019-02-28	CAACYX01	335023	NA	NA	NA	NA	NA	NA	NA	NA	NA	SC	PRJEB2134	SAMEA840524	4090	3965	NA	NA	Peptostreptococcaceae	100	NA	212736	NA	United Kingdom	Non-Homo sapiens	NA	Clostridioides difficile	4995_1#11	cdifficile	49	1	1	2	1
536	GCA_900096425.1	ASM90009642v1	Clostridioides difficile	1496	NA	NA	NA	NA	CD105LC16	NA	NA	4211976	NA	Scaffold	2018-04-17	FMMC01	334685	427934	30	NA	NA	NA	NA	NA	NA	NA	University of Leicester	PRJEB13566	SAMEA4428102	NA	NA	NA	NA	Peptostreptococcaceae	99.34	NA	8935156	NA	NA	Non-Homo sapiens	NA	Clostridioides difficile	Draft genome assemblies for UK C. difficile isolates	cdifficile	8	1	1	2	6
537	GCA_036698795.1	ASM3669879v1	Clostridioides difficile	1496	NA	285	NA	NA	NA	NA	NA	4103015	NA	Contig	2024-02-19	JAJBYA01	334464	NA	NA	NA	NA	NA	NA	NA	NA	Illumina HiSeq	University of California at Davis	PRJNA203445	SAMN21923205	NA	NA	NA	NA	Peptostreptococcaceae	100	NA	21923205	2016	Mexico	Homo sapiens	NA	Clostridioides difficile	Pathogen: clinical or host-associated sample from Clostridioides difficile	cdifficile	15	1	1	6	1
538	GCA_900164195.1	16780_8#63	Clostridioides difficile	1496	NA	VRECD0177	NA	NA	NA	NA	Annotation submitted by SC	4282513	NA	Scaffold	2017-02-15	FULW01	333896	454161	28	NA	NA	NA	NA	NA	NA	NA	SC	PRJEB8767	SAMEA3375129	3962	3863	NA	NA	Peptostreptococcaceae	100	NA	4089508	2014	United Kingdom	Homo sapiens	NA	Clostridioides difficile	16780_8#63	cdifficile	26	1	1	6	1
539	GCA_036698445.1	ASM3669844v1	Clostridioides difficile	1496	NA	479	NA	NA	NA	NA	NA	4076585	NA	Contig	2024-02-19	JAJBXJ01	332458	NA	NA	NA	NA	NA	NA	NA	NA	Illumina HiSeq	University of California at Davis	PRJNA203445	SAMN21923226	NA	NA	NA	NA	Peptostreptococcaceae	99.34	NA	21923226	2017	Mexico	Homo sapiens	NA	Clostridioides difficile	Pathogen: clinical or host-associated sample from Clostridioides difficile	cdifficile	42	1	1	2	1
540	GCA_024262405.1	ASM2426240v1	Clostridioides difficile	1496	NA	258	NA	NA	NA	NA	NCBI Prokaryotic Genome Annotation Pipeline (PGAP)	4104558	NA	Contig	2022-07-13	JANCKE01	332416	NA	NA	NA	NA	NA	NA	NA	NA	Illumina MiSeq	Instituto de Pesquisa Pele Pequeno Principe	PRJNA785542	SAMN25042569	3681	3606	46	NA	Peptostreptococcaceae	99.34	0.22	25042569	2018	Brazil	Homo sapiens	NA	Clostridioides difficile	Pathogen: clinical or host-associated sample from Clostridioides difficile	cdifficile	42	1	1	2	1
541	GCA_900164755.1	16852_2#39	Clostridioides difficile	1496	NA	VRECD0044	NA	NA	NA	NA	Annotation submitted by SC	4196007	NA	Scaffold	2017-02-15	FUNY01	330442	506417	35	NA	NA	NA	NA	NA	NA	NA	SC	PRJEB8767	SAMEA3375011	3901	3805	NA	NA	Peptostreptococcaceae	99.34	NA	4106770	2014	United Kingdom	Homo sapiens	NA	Clostridioides difficile	16852_2#39	cdifficile	8	1	1	2	6
542	GCA_016094015.1	ASM1609401v1	Clostridioides difficile	1496	NA	GV587	NA	NA	NA	NA	NCBI Prokaryotic Genome Annotation Pipeline (PGAP)	4051442	NA	Scaffold	2020-12-16	VBZW01	328670	328670	45	NA	NA	NA	NA	NA	NA	Illumina MiSeq	University of Arizona	PRJNA542726	SAMN11637496	3768	3591	85	NA	Peptostreptococcaceae	99.34	NA	11637496	2017	United States	Homo sapiens	NA	Clostridioides difficile	Pathogen: clinical or host-associated sample from Clostridioides difficile	cdifficile	42	1	1	2	1
543	GCA_012277145.1	ASM1227714v1	Clostridioides difficile	1496	NA	HC191	NA	NA	NA	NA	NCBI Prokaryotic Genome Annotation Pipeline (PGAP)	4085496	NA	Contig	2020-04-13	JAAXLQ01	327963	NA	NA	NA	NA	NA	NA	NA	NA	Illumina MiSeq	University of Sao Paulo	PRJNA598327	SAMN13703030	3788	3582	62	NA	Peptostreptococcaceae	99.34	NA	13703030	2019	Brazil	Homo sapiens	NA	Clostridioides difficile	Clostridioides difficile Genome sequencing and assembly	cdifficile	42	1	1	2	1
544	GCA_900164085.1	16780_8#31	Clostridioides difficile	1496	NA	VRECD0141	NA	NA	NA	NA	Annotation submitted by SC	4291501	NA	Scaffold	2017-02-15	FULY01	327649	450759	33	NA	NA	NA	NA	NA	NA	NA	SC	PRJEB8767	SAMEA3375097	4018	3888	NA	NA	Peptostreptococcaceae	100	NA	4089476	2014	United Kingdom	Homo sapiens	NA	Clostridioides difficile	16780_8#31	cdifficile	2	1	1	2	1
545	GCA_025532835.1	ASM2553283v1	Clostridioides difficile	1496	NA	HP45	NA	NA	NA	NA	NCBI Prokaryotic Genome Annotation Pipeline (PGAP)	4140014	NA	Scaffold	2022-10-03	JACFVD01	326784	326784	37	NA	NA	NA	NA	NA	NA	Illumina HiSeq	the First Affiliated Hospital of Medicine School, Zhejiang University	PRJNA647668	SAMN15595056	3809	3691	53	NA	Peptostreptococcaceae	99.34	NA	15595056	2019	China	Homo sapiens	NA	Clostridioides difficile	Microbe sample from Clostridioides difficile	cdifficile	8	1	1	2	6
546	GCA_025533215.1	ASM2553321v1	Clostridioides difficile	1496	NA	HP31	NA	NA	NA	NA	NCBI Prokaryotic Genome Annotation Pipeline (PGAP)	4140930	NA	Scaffold	2022-10-03	JACFVR01	326724	326724	36	NA	NA	NA	NA	NA	NA	Illumina HiSeq	the First Affiliated Hospital of Medicine School, Zhejiang University	PRJNA647668	SAMN15595042	3787	3682	50	NA	Peptostreptococcaceae	99.34	NA	15595042	2019	China	Homo sapiens	NA	Clostridioides difficile	Microbe sample from Clostridioides difficile	cdifficile	8	1	1	2	6
547	GCA_007002545.1	ASM700254v1	Clostridioides difficile	1496	NA	LC3P-056.5-3	NA	NA	NA	NA	NCBI Prokaryotic Genome Annotation Pipeline (PGAP)	4046581	NA	Contig	2019-07-15	SEPB01	324829	NA	NA	NA	NA	NA	NA	NA	NA	Illumina MiSeq	Ann & Robert H. Lurie Children's Hospital of Chicago	PRJNA518899	SAMN10775301	3842	3581	92	NA	Peptostreptococcaceae	99.34	NA	10775301	2016	United States	Homo sapiens	NA	Clostridioides difficile	Pathogen: clinical or host-associated sample from Clostridioides difficile	cdifficile	55	1	1	6	6
548	GCA_900165675.1	16852_2#54	Clostridioides difficile	1496	NA	VRECD0066	NA	NA	NA	NA	Annotation submitted by SC	4185547	NA	Scaffold	2017-02-15	FURM01	324067	562199	29	NA	NA	NA	NA	NA	NA	NA	SC	PRJEB8767	SAMEA3375026	3889	3787	NA	NA	Peptostreptococcaceae	99.34	NA	4106785	2014	United Kingdom	Non-Homo sapiens	NA	Clostridioides difficile	16852_2#54	cdifficile	8	1	1	2	6
549	GCA_036442355.1	ASM3644235v1	Clostridioides difficile	1496	NA	Cd221RD	NA	NA	NA	NA	NCBI Prokaryotic Genome Annotation Pipeline (PGAP)	4212667	NA	Contig	2024-02-07	JAZGZD01	323873	NA	NA	NA	NA	NA	NA	NA	NA	Illumina NovaSeq	National Center of Infectious and Parasitic Diseases	PRJNA1072280	SAMN39740668	3920	3832	29	NA	Peptostreptococcaceae	99.34	NA	39740668	2021	Bulgaria	Homo sapiens	NA	Clostridioides difficile	Pathogen: clinical or host-associated sample from Clostridioides difficile	cdifficile	3	1	1	2	1
550	GCA_900096035.1	ASM90009603v1	Clostridioides difficile	1496	NA	NA	NA	NA	CD105LC3	NA	NA	4177094	NA	Scaffold	2018-04-17	FMLU01	323203	486153	30	NA	NA	NA	NA	NA	NA	NA	University of Leicester	PRJEB13566	SAMEA4428089	NA	NA	NA	NA	Peptostreptococcaceae	98.68	NA	8935143	NA	NA	Non-Homo sapiens	NA	Clostridioides difficile	Draft genome assemblies for UK C. difficile isolates	cdifficile	59	1	3	6	15
551	GCA_007001905.1	ASM700190v1	Clostridioides difficile	1496	NA	LC3P-135-4	NA	NA	NA	NA	NCBI Prokaryotic Genome Annotation Pipeline (PGAP)	4254533	NA	Contig	2019-07-15	SEQH01	321232	NA	NA	NA	NA	NA	NA	NA	NA	Illumina MiSeq	Ann & Robert H. Lurie Children's Hospital of Chicago	PRJNA518899	SAMN10775279	4053	3852	85	NA	Peptostreptococcaceae	100	NA	10775279	2017	United States	Homo sapiens	NA	Clostridioides difficile	Pathogen: clinical or host-associated sample from Clostridioides difficile	cdifficile	53	1	2	2	1
552	GCA_900164375.1	16780_8#12	Clostridioides difficile	1496	NA	VRECD0039	NA	NA	NA	NA	Annotation submitted by SC	4249962	NA	Scaffold	2017-02-15	FUMW01	321186	321186	39	NA	NA	NA	NA	NA	NA	NA	SC	PRJEB8767	SAMEA3375078	3923	3829	NA	NA	Peptostreptococcaceae	100	NA	4089457	2014	United Kingdom	Homo sapiens	NA	Clostridioides difficile	16780_8#12	cdifficile	54	1	4	7	1
553	GCA_900165255.1	16780_8#71	Clostridioides difficile	1496	NA	VRECD0090	NA	NA	NA	NA	Annotation submitted by SC	4081811	NA	Scaffold	2017-02-15	FUPW01	320916	320916	28	NA	NA	NA	NA	NA	NA	NA	SC	PRJEB8767	SAMEA3375137	3747	3639	NA	NA	Peptostreptococcaceae	100	NA	4089516	2014	United Kingdom	Non-Homo sapiens	NA	Clostridioides difficile	16780_8#71	cdifficile	2	1	1	2	1
554	GCA_025533115.1	ASM2553311v1	Clostridioides difficile	1496	NA	HP38	NA	NA	NA	NA	NCBI Prokaryotic Genome Annotation Pipeline (PGAP)	4166190	NA	Scaffold	2022-10-03	JACFVK01	320374	398414	69	NA	NA	NA	NA	NA	NA	Illumina HiSeq	the First Affiliated Hospital of Medicine School, Zhejiang University	PRJNA647668	SAMN15595049	3870	3756	49	NA	Peptostreptococcaceae	100	NA	15595049	2018	China	Homo sapiens	NA	Clostridioides difficile	Microbe sample from Clostridioides difficile	cdifficile	15	1	1	6	1
555	GCA_900164735.1	16852_2#37	Clostridioides difficile	1496	NA	VRECD0041	NA	NA	NA	NA	Annotation submitted by SC	4357659	NA	Scaffold	2017-02-15	FUNW01	319786	421412	39	NA	NA	NA	NA	NA	NA	NA	SC	PRJEB8767	SAMEA3375009	4082	3969	NA	NA	Peptostreptococcaceae	100	NA	4106768	2014	United Kingdom	Homo sapiens	NA	Clostridioides difficile	16852_2#37	cdifficile	18	1	1	2	5
556	GCA_007001815.1	ASM700181v1	Clostridioides difficile	1496	NA	LC3P-135-7	NA	NA	NA	NA	NCBI Prokaryotic Genome Annotation Pipeline (PGAP)	4254892	NA	Contig	2019-07-15	SEQK01	319021	NA	NA	NA	NA	NA	NA	NA	NA	Illumina MiSeq	Ann & Robert H. Lurie Children's Hospital of Chicago	PRJNA518899	SAMN10775282	4048	3847	83	NA	Peptostreptococcaceae	100	NA	10775282	2017	United States	Homo sapiens	NA	Clostridioides difficile	Pathogen: clinical or host-associated sample from Clostridioides difficile	cdifficile	53	1	2	2	1
557	GCA_900165095.1	16780_8#34	Clostridioides difficile	1496	NA	VRECD0144	NA	NA	NA	NA	Annotation submitted by SC	4120089	NA	Scaffold	2017-02-15	FUPG01	318854	402297	35	NA	NA	NA	NA	NA	NA	NA	SC	PRJEB8767	SAMEA3375100	3755	3668	NA	NA	Peptostreptococcaceae	100	NA	4089479	2014	United Kingdom	Non-Homo sapiens	NA	Clostridioides difficile	16780_8#34	cdifficile	2	1	1	2	1
558	GCA_007114935.1	ASM711493v1	Clostridioides difficile	1496	NA	Gcol.A30	NA	NA	NA	NA	NA	4309409	NA	Contig	2019-07-18	VIND01	315786	NA	NA	NA	NA	NA	NA	NA	NA	Illumina HiSeq	Grupo de Investigaciones Microbiologicas - UR (GIMUR)	PRJNA551724	SAMN12163577	NA	NA	NA	NA	Peptostreptococcaceae	100	NA	12163577	2016	Colombia	Homo sapiens	NA	Clostridioides difficile	Microbe sample from Clostridioides difficile	cdifficile	41	1	1	9	9
559	GCA_007114985.1	ASM711498v1	Clostridioides difficile	1496	NA	Gcol.A27	NA	NA	NA	NA	NA	4139090	NA	Scaffold	2019-07-18	VING01	315407	404642	35	NA	NA	NA	NA	NA	NA	Illumina HiSeq	Grupo de Investigaciones Microbiologicas - UR (GIMUR)	PRJNA551724	SAMN12163574	NA	NA	NA	NA	Peptostreptococcaceae	100	NA	12163574	2016	Colombia	Homo sapiens	NA	Clostridioides difficile	Microbe sample from Clostridioides difficile	cdifficile	2	1	1	2	1
560	GCA_900096145.1	ASM90009614v1	Clostridioides difficile	1496	NA	NA	NA	NA	CD105HS38	NA	NA	4257528	NA	Scaffold	2018-04-17	FMKP01	315055	463430	31	NA	NA	NA	NA	NA	NA	NA	University of Leicester	PRJEB13566	SAMEA4428056	NA	NA	NA	NA	Peptostreptococcaceae	99.34	NA	8935110	NA	NA	Non-Homo sapiens	NA	Clostridioides difficile	Draft genome assemblies for UK C. difficile isolates	cdifficile	8	1	1	2	6
561	GCA_900687965.1	7614_7#16	Clostridioides difficile	1496	NA	clo16	NA	NA	NA	NA	Annotation submitted by SC	4096379	NA	Contig	2019-02-20	CAADAJ01	314716	NA	NA	NA	NA	NA	NA	NA	NA	NA	SC	PRJEB2101	SAMEA1402403	3713	3626	NA	NA	Peptostreptococcaceae	100	NA	1038208	NA	United Kingdom	Non-Homo sapiens	NA	Clostridioides difficile	7614_7#16	cdifficile	3	1	1	2	1
562	GCA_900164695.1	16852_2#23	Clostridioides difficile	1496	NA	VRECD0011	NA	NA	NA	NA	Annotation submitted by SC	4112419	NA	Scaffold	2017-02-15	FUNS01	314413	604272	26	NA	NA	NA	NA	NA	NA	NA	SC	PRJEB8767	SAMEA3374995	3776	3668	NA	NA	Peptostreptococcaceae	100	NA	4106754	2014	United Kingdom	Homo sapiens	NA	Clostridioides difficile	16852_2#23	cdifficile	2	1	1	2	1
563	GCA_900164845.1	16852_2#48	Clostridioides difficile	1496	NA	VRECD0054	NA	NA	NA	NA	Annotation submitted by SC	4209694	NA	Scaffold	2017-02-15	FUOJ01	314270	402151	49	NA	NA	NA	NA	NA	NA	NA	SC	PRJEB8767	SAMEA3375020	3896	3805	NA	NA	Peptostreptococcaceae	100	NA	4106779	2014	United Kingdom	Homo sapiens	NA	Clostridioides difficile	16852_2#48	cdifficile	2	1	1	2	1
564	GCA_900165505.1	16852_2#20	Clostridioides difficile	1496	NA	VRECD0024	NA	NA	NA	NA	Annotation submitted by SC	4140268	NA	Scaffold	2017-02-15	FUQV01	313910	599831	26	NA	NA	NA	NA	NA	NA	NA	SC	PRJEB8767	SAMEA3374992	3807	3715	NA	NA	Peptostreptococcaceae	100	NA	4106751	2014	United Kingdom	Non-Homo sapiens	NA	Clostridioides difficile	16852_2#20	cdifficile	2	1	1	2	1
565	GCA_025534065.1	ASM2553406v1	Clostridioides difficile	1496	NA	FA5	NA	NA	NA	NA	NCBI Prokaryotic Genome Annotation Pipeline (PGAP)	4050588	NA	Scaffold	2022-10-03	JACFXL01	313872	313872	31	NA	NA	NA	NA	NA	NA	Illumina HiSeq	the First Affiliated Hospital of Medicine School, Zhejiang University	PRJNA647668	SAMN15594996	3647	3537	51	NA	Peptostreptococcaceae	99.34	NA	15594996	2019	China	Non-Homo sapiens	NA	Clostridioides difficile	Microbe sample from Clostridioides difficile	cdifficile	42	1	1	2	1
566	GCA_025534095.1	ASM2553409v1	Clostridioides difficile	1496	NA	FA4	NA	NA	NA	NA	NCBI Prokaryotic Genome Annotation Pipeline (PGAP)	4051179	NA	Scaffold	2022-10-03	JACFXM01	313872	313872	34	NA	NA	NA	NA	NA	NA	Illumina HiSeq	the First Affiliated Hospital of Medicine School, Zhejiang University	PRJNA647668	SAMN15594995	3635	3525	49	NA	Peptostreptococcaceae	99.34	NA	15594995	2019	China	Non-Homo sapiens	NA	Clostridioides difficile	Microbe sample from Clostridioides difficile	cdifficile	42	1	1	2	1
567	GCA_025534115.1	ASM2553411v1	Clostridioides difficile	1496	NA	FA1	NA	NA	NA	NA	NCBI Prokaryotic Genome Annotation Pipeline (PGAP)	4053786	NA	Scaffold	2022-10-03	JACFXP01	313872	313872	33	NA	NA	NA	NA	NA	NA	Illumina HiSeq	the First Affiliated Hospital of Medicine School, Zhejiang University	PRJNA647668	SAMN15594992	3637	3525	49	NA	Peptostreptococcaceae	99.34	NA	15594992	2019	China	Non-Homo sapiens	NA	Clostridioides difficile	Microbe sample from Clostridioides difficile	cdifficile	42	1	1	2	1
568	GCA_900691835.1	9221_1#33	Clostridioides difficile	1496	NA	FLI002	NA	NA	NA	NA	Annotation submitted by SC	4030689	NA	Contig	2019-02-20	CAADDW01	313784	NA	NA	NA	NA	NA	NA	NA	NA	NA	SC	PRJEB3012	SAMEA1710358	3669	3583	NA	NA	Peptostreptococcaceae	100	NA	2009396	NA	Germany	Non-Homo sapiens	NA	Clostridioides difficile	9221_1#33	cdifficile	21	2	2	2	1
569	GCA_028597245.1	ASM2859724v1	Clostridioides difficile	1496	NA	T44	NA	NA	NA	NA	NCBI Prokaryotic Genome Annotation Pipeline (PGAP)	3933158	NA	Contig	2023-02-12	JAQRJO01	313636	NA	NA	NA	NA	NA	NA	NA	NA	Illumina MiSeq	University College Dublin	PRJNA907009	SAMN31945732	3699	3522	52	NA	Peptostreptococcaceae	100	NA	31945732	2021	Ireland	Non-Homo sapiens	NA	Clostridioides difficile	Pathogen: environmental/food/other sample from Clostridioides difficile	cdifficile	11	5	8	5	11
570	GCA_028599795.1	ASM2859979v1	Clostridioides difficile	1496	NA	MCA16	NA	NA	NA	NA	NCBI Prokaryotic Genome Annotation Pipeline (PGAP)	3982947	NA	Contig	2023-02-12	JAQRKR01	313636	NA	NA	NA	NA	NA	NA	NA	NA	Illumina MiSeq	University College Dublin	PRJNA907009	SAMN31945703	3781	3614	53	NA	Peptostreptococcaceae	100	0.66	31945703	2021	United Kingdom	Non-Homo sapiens	NA	Clostridioides difficile	Pathogen: environmental/food/other sample from Clostridioides difficile	cdifficile	11	5	8	5	11
571	GCA_025534045.1	ASM2553404v1	Clostridioides difficile	1496	NA	FA6	NA	NA	NA	NA	NCBI Prokaryotic Genome Annotation Pipeline (PGAP)	4051778	NA	Scaffold	2022-10-03	JACFXK01	313606	313606	33	NA	NA	NA	NA	NA	NA	Illumina HiSeq	the First Affiliated Hospital of Medicine School, Zhejiang University	PRJNA647668	SAMN15594997	3655	3538	52	NA	Peptostreptococcaceae	99.34	NA	15594997	2019	China	Non-Homo sapiens	NA	Clostridioides difficile	Microbe sample from Clostridioides difficile	cdifficile	42	1	1	2	1
572	GCA_025534155.1	ASM2553415v1	Clostridioides difficile	1496	NA	FA3	NA	NA	NA	NA	NCBI Prokaryotic Genome Annotation Pipeline (PGAP)	4050268	NA	Scaffold	2022-10-03	JACFXN01	313606	313606	31	NA	NA	NA	NA	NA	NA	Illumina HiSeq	the First Affiliated Hospital of Medicine School, Zhejiang University	PRJNA647668	SAMN15594994	3647	3535	51	NA	Peptostreptococcaceae	99.34	NA	15594994	2019	China	Non-Homo sapiens	NA	Clostridioides difficile	Microbe sample from Clostridioides difficile	cdifficile	42	1	1	2	1
573	GCA_901004975.1	7614_7#43	Clostridioides difficile	1496	NA	lsh06	NA	NA	NA	NA	Annotation submitted by SC	4086873	NA	Contig	2019-05-30	CAAJWT01	311688	NA	NA	NA	NA	NA	NA	NA	NA	NA	SC	PRJEB2101	SAMEA1402393	3734	3646	NA	NA	Peptostreptococcaceae	99.34	NA	1038235	NA	United Kingdom	Non-Homo sapiens	NA	Clostridioides difficile	7614_7#43	cdifficile	55	1	1	6	6
574	GCA_900164225.1	16780_8#15	Clostridioides difficile	1496	NA	VRECD0125	NA	NA	NA	NA	Annotation submitted by SC	4321481	NA	Scaffold	2017-02-15	FUMC01	311649	497687	29	NA	NA	NA	NA	NA	NA	NA	SC	PRJEB8767	SAMEA3375081	4068	3963	NA	NA	Peptostreptococcaceae	99.34	NA	4089460	2014	United Kingdom	Homo sapiens	NA	Clostridioides difficile	16780_8#15	cdifficile	8	1	1	2	6
575	GCA_900165755.1	16852_2#62	Clostridioides difficile	1496	NA	VRECD0070	NA	NA	NA	NA	Annotation submitted by SC	4239257	NA	Scaffold	2017-02-15	FURU01	311198	311198	36	NA	NA	NA	NA	NA	NA	NA	SC	PRJEB8767	SAMEA3375034	3955	3842	NA	NA	Peptostreptococcaceae	100	NA	4106793	2014	United Kingdom	Non-Homo sapiens	NA	Clostridioides difficile	16852_2#62	cdifficile	3	1	1	2	1
576	GCA_017310655.1	ASM1731065v1	Clostridioides difficile	1496	NA	BfR-CL-00674	NA	NA	NA	NA	NA	4113947	NA	Contig	2021-03-09	JAFBLS01	311095	NA	NA	NA	NA	NA	NA	NA	NA	Illumina NextSeq	The German Federal Institute of Risk Assessment (BfR)	PRJNA698795	SAMN17736589	NA	NA	NA	NA	Peptostreptococcaceae	100	NA	17736589	2019	Germany	Non-Homo sapiens	NA	Clostridioides difficile	Pathogen: environmental/food/other sample from Clostridioides difficile	cdifficile	83	1	1	6	1
577	GCA_017310715.1	ASM1731071v1	Clostridioides difficile	1496	NA	BfR-CL00262	NA	NA	NA	NA	NA	4113648	NA	Contig	2021-03-09	JAFBLW01	311095	NA	NA	NA	NA	NA	NA	NA	NA	Illumina NextSeq	The German Federal Institute of Risk Assessment (BfR)	PRJNA698795	SAMN17736585	NA	NA	NA	NA	Peptostreptococcaceae	100	NA	17736585	2018	Germany	Non-Homo sapiens	NA	Clostridioides difficile	Pathogen: environmental/food/other sample from Clostridioides difficile	cdifficile	83	1	1	6	1
578	GCA_034188375.1	ASM3418837v1	Clostridioides difficile	1496	NA	SHC0010	NA	NA	NA	NA	NCBI Prokaryotic Genome Annotation Pipeline (PGAP)	4176594	NA	Contig	2023-12-07	JAXHRY01	311040	NA	NA	NA	NA	NA	NA	NA	NA	Illumina NovaSeq	Children's Hospital of Shanghai	PRJNA1047048	SAMN38512534	3797	3705	51	NA	Peptostreptococcaceae	100	NA	38512534	2019	China	Homo sapiens	NA	Clostridioides difficile	Microbe sample from Clostridioides difficile	cdifficile	129	1	3	6	1
579	GCA_900164125.1	16780_8#49	Clostridioides difficile	1496	NA	VRECD0161	NA	NA	NA	NA	Annotation submitted by SC	4080290	NA	Scaffold	2017-02-15	FULM01	309994	575923	29	NA	NA	NA	NA	NA	NA	NA	SC	PRJEB8767	SAMEA3375115	3733	3631	NA	NA	Peptostreptococcaceae	100	NA	4089494	2014	United Kingdom	Homo sapiens	NA	Clostridioides difficile	16780_8#49	cdifficile	29	1	1	2	16
580	GCA_900164245.1	16780_8#50	Clostridioides difficile	1496	NA	VRECD0162	NA	NA	NA	NA	Annotation submitted by SC	4062673	NA	Scaffold	2017-02-15	FULS01	308123	308123	31	NA	NA	NA	NA	NA	NA	NA	SC	PRJEB8767	SAMEA3375116	3728	3634	NA	NA	Peptostreptococcaceae	100	NA	4089495	2014	United Kingdom	Homo sapiens	NA	Clostridioides difficile	16780_8#50	cdifficile	36	2	1	2	3
581	GCA_036697925.1	ASM3669792v1	Clostridioides difficile	1496	NA	MS10	NA	NA	NA	NA	NA	4030923	NA	Contig	2024-02-19	JAJBWN01	307003	NA	NA	NA	NA	NA	NA	NA	NA	Illumina HiSeq	University of California at Davis	PRJNA203445	SAMN21923249	NA	NA	NA	NA	Peptostreptococcaceae	99.34	NA	21923249	2018	Mexico	Homo sapiens	NA	Clostridioides difficile	Pathogen: clinical or host-associated sample from Clostridioides difficile	cdifficile	55	1	1	6	6
582	GCA_036699335.1	ASM3669933v1	Clostridioides difficile	1496	NA	29	NA	NA	NA	NA	NA	4029542	NA	Contig	2024-02-19	JAJBZB01	307003	NA	NA	NA	NA	NA	NA	NA	NA	Illumina HiSeq	University of California at Davis	PRJNA203445	SAMN21923164	NA	NA	NA	NA	Peptostreptococcaceae	99.34	NA	21923164	2014	Mexico	Homo sapiens	NA	Clostridioides difficile	Pathogen: clinical or host-associated sample from Clostridioides difficile	cdifficile	55	1	1	6	6
583	GCA_036711705.1	ASM3671170v1	Clostridioides difficile	1496	NA	MS12	NA	NA	NA	NA	NA	4036961	NA	Contig	2024-02-20	JAJBWL01	307003	NA	NA	NA	NA	NA	NA	NA	NA	Illumina HiSeq	University of California at Davis	PRJNA203445	SAMN21923251	NA	NA	NA	NA	Peptostreptococcaceae	99.34	NA	21923251	2018	Mexico	Homo sapiens	NA	Clostridioides difficile	Pathogen: clinical or host-associated sample from Clostridioides difficile	cdifficile	55	1	1	6	6
584	GCA_900165575.1	16852_2#28	Clostridioides difficile	1496	NA	VRECD0018	NA	NA	NA	NA	Annotation submitted by SC	4144567	NA	Scaffold	2017-02-15	FURC01	306594	306594	29	NA	NA	NA	NA	NA	NA	NA	SC	PRJEB8767	SAMEA3375000	3811	3727	NA	NA	Peptostreptococcaceae	100	NA	4106759	2014	United Kingdom	Non-Homo sapiens	NA	Clostridioides difficile	16852_2#28	cdifficile	48	1	1	2	1
585	GCA_024262385.1	ASM2426238v1	Clostridioides difficile	1496	NA	394	NA	NA	NA	NA	NCBI Prokaryotic Genome Annotation Pipeline (PGAP)	4023574	NA	Contig	2022-07-13	JANCKP01	306581	NA	NA	NA	NA	NA	NA	NA	NA	Illumina MiSeq	Instituto de Pesquisa Pele Pequeno Principe	PRJNA785542	SAMN25042580	3610	3530	46	NA	Peptostreptococcaceae	99.34	NA	25042580	2019	Brazil	Homo sapiens	NA	Clostridioides difficile	Pathogen: clinical or host-associated sample from Clostridioides difficile	cdifficile	42	1	1	2	1
586	GCA_900095975.1	ASM90009597v1	Clostridioides difficile	1496	NA	NA	NA	NA	CD105HS41	NA	NA	4106041	NA	Scaffold	2018-04-17	FMKW01	306518	764073	23	NA	NA	NA	NA	NA	NA	NA	University of Leicester	PRJEB13566	SAMEA4428059	NA	NA	NA	NA	Peptostreptococcaceae	99.34	NA	8935113	NA	NA	Non-Homo sapiens	NA	Clostridioides difficile	Draft genome assemblies for UK C. difficile isolates	cdifficile	8	1	1	2	6
587	GCA_024260325.1	ASM2426032v1	Clostridioides difficile	1496	NA	335	NA	NA	NA	NA	NCBI Prokaryotic Genome Annotation Pipeline (PGAP)	4040515	NA	Contig	2022-07-13	JANCKK01	306511	NA	NA	NA	NA	NA	NA	NA	NA	Illumina MiSeq	Instituto de Pesquisa Pele Pequeno Principe	PRJNA785542	SAMN25042575	3649	3572	41	NA	Peptostreptococcaceae	99.34	NA	25042575	2018	Brazil	Homo sapiens	NA	Clostridioides difficile	Pathogen: clinical or host-associated sample from Clostridioides difficile	cdifficile	55	1	1	6	6
588	GCA_900165455.1	16852_2#7	Clostridioides difficile	1496	NA	VRECD0019	NA	NA	NA	NA	Annotation submitted by SC	4146662	NA	Scaffold	2017-02-15	FUQP01	306509	306509	27	NA	NA	NA	NA	NA	NA	NA	SC	PRJEB8767	SAMEA3374979	3820	3730	NA	NA	Peptostreptococcaceae	100	NA	4106738	2014	United Kingdom	Non-Homo sapiens	NA	Clostridioides difficile	16852_2#7	cdifficile	48	1	1	2	1
589	GCA_024451205.1	ASM2445120v1	Clostridioides difficile	1496	NA	MzCd	NA	NA	NA	NA	NCBI Prokaryotic Genome Annotation Pipeline (PGAP)	4093580	NA	Contig	2022-07-26	JANGFW01	306472	NA	NA	NA	NA	NA	NA	NA	NA	NextSeq	Universidade Federal do Rio de Janeiro	PRJNA849637	SAMN29152564	3756	3653	55	NA	Peptostreptococcaceae	99.34	NA	29152564	2018	Brazil	Non-Homo sapiens	NA	Clostridioides difficile	Pathogen: clinical or host-associated sample from Clostridioides difficile	cdifficile	42	1	1	2	1
590	GCA_038991605.1	ASM3899160v1	Clostridioides difficile	1496	NA	Cdif_IE22_1421	NA	NA	NA	NA	NA	4081850	NA	Scaffold	2024-04-30	JBBBMY01	304374	304374	61	NA	NA	NA	NA	NA	NA	Illumina MiSeq	Public Health Laboratory	PRJNA1063640	SAMN39402612	NA	NA	NA	NA	Peptostreptococcaceae	100	NA	39402612	2022	Ireland	Homo sapiens	NA	Clostridioides difficile	Pathogen: clinical or host-associated sample from Clostridioides difficile	cdifficile	12	1	1	6	4
591	GCA_028597075.1	ASM2859707v1	Clostridioides difficile	1496	NA	T497	NA	NA	NA	NA	NCBI Prokaryotic Genome Annotation Pipeline (PGAP)	3976857	NA	Contig	2023-02-12	JAQRJG01	303332	NA	NA	NA	NA	NA	NA	NA	NA	Illumina MiSeq	University College Dublin	PRJNA907009	SAMN31945740	3754	3584	49	NA	Peptostreptococcaceae	100	NA	31945740	2021	Ireland	Non-Homo sapiens	NA	Clostridioides difficile	Pathogen: environmental/food/other sample from Clostridioides difficile	cdifficile	11	5	8	5	11
592	GCA_028596365.1	ASM2859636v1	Clostridioides difficile	1496	NA	MCA6	NA	NA	NA	NA	NCBI Prokaryotic Genome Annotation Pipeline (PGAP)	3966394	NA	Contig	2023-02-12	JAQRHW01	303239	NA	NA	NA	NA	NA	NA	NA	NA	Illumina MiSeq	University College Dublin	PRJNA907009	SAMN31945778	3751	3578	53	NA	Peptostreptococcaceae	100	NA	31945778	2021	United Kingdom	Non-Homo sapiens	NA	Clostridioides difficile	Pathogen: environmental/food/other sample from Clostridioides difficile	cdifficile	11	5	8	5	11
593	GCA_028599805.1	ASM2859980v1	Clostridioides difficile	1496	NA	MCA15	NA	NA	NA	NA	NCBI Prokaryotic Genome Annotation Pipeline (PGAP)	3914916	NA	Contig	2023-02-12	JAQRKS01	303239	NA	NA	NA	NA	NA	NA	NA	NA	Illumina MiSeq	University College Dublin	PRJNA907009	SAMN31945702	3648	3480	50	NA	Peptostreptococcaceae	100	0.77	31945702	2021	United Kingdom	Non-Homo sapiens	NA	Clostridioides difficile	Pathogen: environmental/food/other sample from Clostridioides difficile	cdifficile	11	5	8	5	11
594	GCA_016094085.1	ASM1609408v1	Clostridioides difficile	1496	NA	GV457	NA	NA	NA	NA	NCBI Prokaryotic Genome Annotation Pipeline (PGAP)	4067987	NA	Scaffold	2020-12-16	VCAD01	302104	302104	105	NA	NA	NA	NA	NA	NA	Illumina MiSeq	University of Arizona	PRJNA542726	SAMN11637489	3815	3600	99	NA	Peptostreptococcaceae	99.34	0.02	11637489	2016	United States	Homo sapiens	NA	Clostridioides difficile	Pathogen: clinical or host-associated sample from Clostridioides difficile	cdifficile	42	1	1	2	1
595	GCA_900165485.1	16852_2#12	Clostridioides difficile	1496	NA	VRECD0023	NA	NA	NA	NA	Annotation submitted by SC	4593015	NA	Scaffold	2017-02-15	FUQT01	301073	301073	47	NA	NA	NA	NA	NA	NA	NA	SC	PRJEB8767	SAMEA3374984	4278	4172	NA	NA	Peptostreptococcaceae	100	NA	4106743	2014	United Kingdom	Non-Homo sapiens	NA	Clostridioides difficile	16852_2#12	cdifficile	7	1	1	7	1
596	GCA_002303445.1	ASM230344v1	Clostridioides difficile	1496	NA	6617-A/ST43	NA	NA	NA	NA	NCBI Prokaryotic Genome Annotation Pipeline (PGAP)	4221582	NA	Contig	2017-09-14	MPJQ01	300768	NA	NA	NA	NA	NA	NA	NA	NA	Illumina MiSeq	Ann & Robert H. Lurie Children's Hospital of Chicago	PRJNA340238	SAMN05710900	3956	3766	53	NA	Peptostreptococcaceae	100	NA	5710900	2013	United States	Homo sapiens	NA	Clostridioides difficile	6617	cdifficile	43	1	7	6	1
597	GCA_901004605.1	7614_4#71	Clostridioides difficile	1496	NA	lsh35	NA	NA	NA	NA	Annotation submitted by SC	4083080	NA	Contig	2019-05-30	CAAJVJ01	299301	NA	NA	NA	NA	NA	NA	NA	NA	NA	SC	PRJEB2101	SAMEA1402402	3731	3637	NA	NA	Peptostreptococcaceae	100	NA	1038263	NA	United Kingdom	Non-Homo sapiens	NA	Clostridioides difficile	7614_4#71	cdifficile	3	1	1	2	1
598	GCA_020295185.1	ASM2029518v1	Clostridioides difficile	1496	NA	TMC118V1	NA	NA	NA	NA	NCBI Prokaryotic Genome Annotation Pipeline (PGAP)	4189729	NA	Contig	2021-10-05	JABGDL01	299200	NA	NA	NA	NA	NA	NA	NA	NA	Illumina HiSeq	University of Texas Health Science Center	PRJNA631049	SAMN14850614	3859	3733	69	NA	Peptostreptococcaceae	100	NA	14850614	2019	United States	Homo sapiens	NA	Clostridioides difficile	Pathogen: clinical or host-associated sample from Clostridioides difficile	cdifficile	43	1	7	6	1
599	GCA_032081505.1	ASM3208150v1	Clostridioides difficile	1496	NA	CD03700	NA	NA	NA	NA	NCBI Prokaryotic Genome Annotation Pipeline (PGAP)	4178514	NA	Scaffold	2023-09-27	LIFA01	299101	352599	96	NA	NA	NA	NA	NA	NA	Illumina HiSeq2500	University of Pittsburgh	PRJNA278292	SAMN03473830	3925	3695	61	NA	Peptostreptococcaceae	99.34	0.66	3473830	2010	United States	Homo sapiens	NA	Peptoclostridium difficile	Pathogen: clinical or host-associated sample from Clostridioides difficile	cdifficile	63	1	1	7	5
600	GCA_036698495.1	ASM3669849v1	Clostridioides difficile	1496	NA	432	NA	NA	NA	NA	NA	4242905	NA	Contig	2024-02-19	JAJBXL01	298875	NA	NA	NA	NA	NA	NA	NA	NA	Illumina HiSeq	University of California at Davis	PRJNA203445	SAMN21923223	NA	NA	NA	NA	Peptostreptococcaceae	100	NA	21923223	2017	Mexico	Homo sapiens	NA	Clostridioides difficile	Pathogen: clinical or host-associated sample from Clostridioides difficile	cdifficile	26	1	1	6	1
601	GCA_028599705.1	ASM2859970v1	Clostridioides difficile	1496	NA	T90	NA	NA	NA	NA	NCBI Prokaryotic Genome Annotation Pipeline (PGAP)	3930792	NA	Contig	2023-02-12	JAQRKK01	298537	NA	NA	NA	NA	NA	NA	NA	NA	Illumina MiSeq	University College Dublin	PRJNA907009	SAMN31945710	3681	3518	49	NA	Peptostreptococcaceae	100	NA	31945710	2021	Ireland	Non-Homo sapiens	NA	Clostridioides difficile	Pathogen: environmental/food/other sample from Clostridioides difficile	cdifficile	11	5	8	5	11
602	GCA_900096395.1	ASM90009639v1	Clostridioides difficile	1496	NA	NA	NA	NA	CD105LC11	NA	NA	4228538	NA	Scaffold	2018-04-17	FMLX01	298467	350148	40	NA	NA	NA	NA	NA	NA	NA	University of Leicester	PRJEB13566	SAMEA4428097	NA	NA	NA	NA	Peptostreptococcaceae	100	NA	8935151	NA	NA	Non-Homo sapiens	NA	Clostridioides difficile	Draft genome assemblies for UK C. difficile isolates	cdifficile	15	1	1	6	1
603	GCA_038755185.1	ASM3875518v1	Clostridioides difficile	1496	NA	Cdif_IE22_2885	NA	NA	NA	NA	NA	4201925	NA	Scaffold	2024-04-30	JBBBMK01	298349	298349	52	NA	NA	NA	NA	NA	NA	Illumina MiSeq	Public Health Laboratory	PRJNA1063640	SAMN39402626	NA	NA	NA	NA	Peptostreptococcaceae	99.34	NA	39402626	2022	Ireland	Homo sapiens	NA	Clostridioides difficile	Pathogen: clinical or host-associated sample from Clostridioides difficile	cdifficile	8	1	1	2	6
604	GCA_016094215.1	ASM1609421v1	Clostridioides difficile	1496	NA	GV421	NA	NA	NA	NA	NCBI Prokaryotic Genome Annotation Pipeline (PGAP)	4012174	NA	Scaffold	2020-12-16	VCAI01	298158	298158	74	NA	NA	NA	NA	NA	NA	Illumina MiSeq	University of Arizona	PRJNA542726	SAMN11637484	3720	3576	78	NA	Peptostreptococcaceae	99.34	NA	11637484	2016	United States	Homo sapiens	NA	Clostridioides difficile	Pathogen: clinical or host-associated sample from Clostridioides difficile	cdifficile	843	83	1	2	1
605	GCA_007114515.1	ASM711451v1	Clostridioides difficile	1496	NA	Gcol.A65	NA	NA	NA	NA	NA	4234626	NA	Contig	2019-07-18	VIML01	298143	NA	NA	NA	NA	NA	NA	NA	NA	Illumina HiSeq	Grupo de Investigaciones Microbiologicas - UR (GIMUR)	PRJNA551724	SAMN12163595	NA	NA	NA	NA	Peptostreptococcaceae	100	NA	12163595	2015	Colombia	Homo sapiens	NA	Clostridioides difficile	Microbe sample from Clostridioides difficile	cdifficile	41	1	1	9	9
606	GCA_028597415.1	ASM2859741v1	Clostridioides difficile	1496	NA	T46	NA	NA	NA	NA	NCBI Prokaryotic Genome Annotation Pipeline (PGAP)	3937367	NA	Contig	2023-02-12	JAQRJX01	297967	NA	NA	NA	NA	NA	NA	NA	NA	Illumina MiSeq	University College Dublin	PRJNA907009	SAMN31945723	3719	3549	51	NA	Peptostreptococcaceae	100	NA	31945723	2021	Ireland	Non-Homo sapiens	NA	Clostridioides difficile	Pathogen: environmental/food/other sample from Clostridioides difficile	cdifficile	11	5	8	5	11
607	GCA_028599645.1	ASM2859964v1	Clostridioides difficile	1496	NA	T126	NA	NA	NA	NA	NCBI Prokaryotic Genome Annotation Pipeline (PGAP)	3912865	NA	Contig	2023-02-12	JAQRKH01	297967	NA	NA	NA	NA	NA	NA	NA	NA	Illumina MiSeq	University College Dublin	PRJNA907009	SAMN31945713	3639	3470	49	NA	Peptostreptococcaceae	100	NA	31945713	2021	Ireland	Non-Homo sapiens	NA	Clostridioides difficile	Pathogen: environmental/food/other sample from Clostridioides difficile	cdifficile	11	5	8	5	11
608	GCA_900095925.1	ASM90009592v1	Clostridioides difficile	1496	NA	NA	NA	NA	CD105HS10	NA	NA	4314593	NA	Scaffold	2018-04-17	FMLY01	297480	448072	34	NA	NA	NA	NA	NA	NA	NA	University of Leicester	PRJEB13566	SAMEA4428084	NA	NA	NA	NA	Peptostreptococcaceae	100	NA	8935138	NA	NA	Non-Homo sapiens	NA	Clostridioides difficile	Draft genome assemblies for UK C. difficile isolates	cdifficile	6	2	1	6	1
609	GCA_900691945.1	9221_1#46	Clostridioides difficile	1496	NA	FLI015	NA	NA	NA	NA	Annotation submitted by SC	4269778	NA	Contig	2019-02-21	CAADDP01	296345	NA	NA	NA	NA	NA	NA	NA	NA	NA	SC	PRJEB3012	SAMEA1710320	4032	3948	NA	NA	Peptostreptococcaceae	100	NA	2009409	NA	Germany	Non-Homo sapiens	NA	Clostridioides difficile	9221_1#46	cdifficile	15	1	1	6	1
610	GCA_900688075.1	7614_7#2	Clostridioides difficile	1496	NA	clo02	NA	NA	NA	NA	Annotation submitted by SC	4197767	NA	Contig	2019-02-21	CAADAL01	295949	NA	NA	NA	NA	NA	NA	NA	NA	NA	SC	PRJEB2101	SAMEA1402407	3928	3845	NA	NA	Peptostreptococcaceae	100	NA	1038194	NA	United Kingdom	Non-Homo sapiens	NA	Clostridioides difficile	7614_7#2	cdifficile	15	1	1	6	1
611	GCA_900687605.1	7614_4#59	Clostridioides difficile	1496	NA	lsh23	NA	NA	NA	NA	Annotation submitted by SC	4097400	NA	Contig	2019-02-20	CAACZT01	295131	NA	NA	NA	NA	NA	NA	NA	NA	NA	SC	PRJEB2101	SAMEA1402340	3794	3706	NA	NA	Peptostreptococcaceae	100	NA	1038251	NA	United Kingdom	Non-Homo sapiens	NA	Clostridioides difficile	7614_4#59	cdifficile	15	1	1	6	1
612	GCA_900689735.1	8080_2#84	Clostridioides difficile	1496	NA	078NET085	NA	NA	NA	NA	Annotation submitted by SC	4116296	NA	Scaffold	2019-02-20	CAADBZ01	294753	294753	65	NA	NA	NA	NA	NA	NA	NA	SC	PRJEB3012	SAMEA1710785	3826	3753	NA	NA	Peptostreptococcaceae	100	NA	1992217	NA	Netherlands	Non-Homo sapiens	NA	Clostridioides difficile	8080_2#84	cdifficile	15	1	1	6	1
613	GCA_002303325.1	ASM230332v1	Clostridioides difficile	1496	NA	6607-DH/ST42	NA	NA	NA	NA	NCBI Prokaryotic Genome Annotation Pipeline (PGAP)	4048406	NA	Contig	2017-09-14	MOSX01	294343	NA	NA	NA	NA	NA	NA	NA	NA	Illumina MiSeq	Ann & Robert H. Lurie Children's Hospital of Chicago	PRJNA340238	SAMN05710892	3727	3538	56	NA	Peptostreptococcaceae	98.68	NA	5710892	2013	United States	Homo sapiens	NA	Clostridioides difficile	6607	cdifficile	42	1	1	2	1
614	GCA_015686615.1	ASM1568661v1	Clostridioides difficile	1496	NA	MAR225	NA	NA	NA	NA	NCBI Prokaryotic Genome Annotation Pipeline (PGAP)	4285077	NA	Contig	2020-11-24	JADPMU01	293537	NA	NA	NA	NA	NA	NA	NA	NA	Illumina HiSeq	The University of Western Australia	PRJNA679085	SAMN16824078	4006	3862	76	NA	Peptostreptococcaceae	100	0.66	16824078	2018	Australia	Homo sapiens	ribotype 017	Clostridioides difficile	Pathogen: clinical or host-associated sample from Clostridioides difficile	cdifficile	37	3	7	3	8
615	GCA_025532855.1	ASM2553285v1	Clostridioides difficile	1496	NA	HP44	NA	NA	NA	NA	NCBI Prokaryotic Genome Annotation Pipeline (PGAP)	4270232	NA	Scaffold	2022-10-03	JACFVE01	292424	292424	92	NA	NA	NA	NA	NA	NA	Illumina HiSeq	the First Affiliated Hospital of Medicine School, Zhejiang University	PRJNA647668	SAMN15595055	3997	3862	62	NA	Peptostreptococcaceae	100	NA	15595055	2018	China	Homo sapiens	NA	Clostridioides difficile	Microbe sample from Clostridioides difficile	cdifficile	81	3	1	3	8
616	GCA_901002495.1	4995_1#10	Clostridioides difficile	1496	NA	Gla010	NA	NA	NA	NA	Annotation submitted by SC	4112537	NA	Contig	2019-05-30	CAAJNH01	291709	NA	NA	NA	NA	NA	NA	NA	NA	NA	SC	PRJEB2134	SAMEA840525	3781	3661	NA	NA	Peptostreptococcaceae	100	NA	212735	2008	United Kingdom	Homo sapiens	NA	Clostridioides difficile	4995_1#10	cdifficile	1	1	1	1	10
617	GCA_002301305.1	ASM230130v1	Clostridioides difficile	1496	NA	5547-DH/ST42	NA	NA	NA	NA	NCBI Prokaryotic Genome Annotation Pipeline (PGAP)	4198665	NA	Contig	2017-09-14	MOPZ01	291296	NA	NA	NA	NA	NA	NA	NA	NA	Illumina MiSeq	Ann & Robert H. Lurie Children's Hospital of Chicago	PRJNA340238	SAMN05710863	3959	3603	197	NA	Peptostreptococcaceae	99.34	0.31	5710863	2013	United States	Homo sapiens	NA	Clostridioides difficile	5547	cdifficile	42	1	1	2	1
618	GCA_028597105.1	ASM2859710v1	Clostridioides difficile	1496	NA	T495	NA	NA	NA	NA	NCBI Prokaryotic Genome Annotation Pipeline (PGAP)	3965548	NA	Contig	2023-02-12	JAQRJI01	290485	NA	NA	NA	NA	NA	NA	NA	NA	Illumina MiSeq	University College Dublin	PRJNA907009	SAMN31945738	3741	3570	51	NA	Peptostreptococcaceae	100	NA	31945738	2021	Ireland	Non-Homo sapiens	NA	Clostridioides difficile	Pathogen: environmental/food/other sample from Clostridioides difficile	cdifficile	11	5	8	5	11
619	GCA_028597315.1	ASM2859731v1	Clostridioides difficile	1496	NA	B-CD305	NA	NA	NA	NA	NCBI Prokaryotic Genome Annotation Pipeline (PGAP)	4288959	NA	Contig	2023-02-12	JAQRJT01	290052	NA	NA	NA	NA	NA	NA	NA	NA	Illumina MiSeq	University College Dublin	PRJNA907009	SAMN31945727	4216	3995	91	NA	Peptostreptococcaceae	99.45	NA	31945727	2021	United Kingdom	Homo sapiens	NA	Clostridioides difficile	Pathogen: environmental/food/other sample from Clostridioides difficile	cdifficile	791	65	1	4	7
620	GCA_900165875.1	16852_2#93	Clostridioides difficile	1496	NA	VRECD0110	NA	NA	NA	NA	Annotation submitted by SC	4238718	NA	Scaffold	2017-02-15	FUSG01	288427	498953	50	NA	NA	NA	NA	NA	NA	NA	SC	PRJEB8767	SAMEA3375065	3948	3837	NA	NA	Peptostreptococcaceae	100	NA	4106824	2014	United Kingdom	Non-Homo sapiens	NA	Clostridioides difficile	16852_2#93	cdifficile	3	1	1	2	1
621	GCA_038756225.1	ASM3875622v1	Clostridioides difficile	1496	NA	Cdif_IE22_0320	NA	NA	NA	NA	NA	4206285	NA	Contig	2024-04-30	JBBBNK01	287392	NA	NA	NA	NA	NA	NA	NA	NA	Illumina MiSeq	Public Health Laboratory	PRJNA1063640	SAMN39402600	NA	NA	NA	NA	Peptostreptococcaceae	100	NA	39402600	2022	Ireland	Homo sapiens	NA	Clostridioides difficile	Pathogen: clinical or host-associated sample from Clostridioides difficile	cdifficile	10	2	1	2	1
622	GCA_025532875.1	ASM2553287v1	Clostridioides difficile	1496	NA	HP47	NA	NA	NA	NA	NCBI Prokaryotic Genome Annotation Pipeline (PGAP)	4125602	NA	Scaffold	2022-10-03	JACFVB01	286883	286883	129	NA	NA	NA	NA	NA	NA	Illumina HiSeq	the First Affiliated Hospital of Medicine School, Zhejiang University	PRJNA647668	SAMN15595058	3756	3629	61	NA	Peptostreptococcaceae	100	NA	15595058	2019	China	Homo sapiens	NA	Clostridioides difficile	Microbe sample from Clostridioides difficile	cdifficile	3	1	1	2	1
623	GCA_025532695.1	ASM2553269v1	Clostridioides difficile	1496	NA	HP51	NA	NA	NA	NA	NCBI Prokaryotic Genome Annotation Pipeline (PGAP)	4053919	NA	Scaffold	2022-10-03	JACFUX01	286864	286864	36	NA	NA	NA	NA	NA	NA	Illumina HiSeq	the First Affiliated Hospital of Medicine School, Zhejiang University	PRJNA647668	SAMN15595062	3668	3553	52	NA	Peptostreptococcaceae	100	NA	15595062	2019	China	Homo sapiens	NA	Clostridioides difficile	Microbe sample from Clostridioides difficile	cdifficile	3	1	1	2	1
624	GCA_900692315.1	9221_6#40	Clostridioides difficile	1496	NA	SWE006	NA	NA	NA	NA	Annotation submitted by SC	4364221	NA	Scaffold	2019-02-21	CAADEL01	286770	286770	59	NA	NA	NA	NA	NA	NA	NA	SC	PRJEB3012	SAMEA1710436	4044	3950	NA	NA	Peptostreptococcaceae	100	NA	2009968	NA	Sweden	Non-Homo sapiens	NA	Clostridioides difficile	9221_6#40	cdifficile	35	2	5	8	1
625	GCA_038752205.1	ASM3875220v1	Clostridioides difficile	1496	NA	Cdif_IE22_5286	NA	NA	NA	NA	NA	4287481	NA	Scaffold	2024-04-30	JBBBKA01	285716	285716	52	NA	NA	NA	NA	NA	NA	Illumina MiSeq	Public Health Laboratory	PRJNA1063640	SAMN39402688	NA	NA	NA	NA	Peptostreptococcaceae	100	NA	39402688	2022	Ireland	Homo sapiens	NA	Clostridioides difficile	Pathogen: clinical or host-associated sample from Clostridioides difficile	cdifficile	6	2	1	6	1
626	GCA_007114535.1	ASM711453v1	Clostridioides difficile	1496	NA	Gcol.A69	NA	NA	NA	NA	NA	4213502	NA	Contig	2019-07-18	VIMH01	284964	NA	NA	NA	NA	NA	NA	NA	NA	Illumina HiSeq	Grupo de Investigaciones Microbiologicas - UR (GIMUR)	PRJNA551724	SAMN12163599	NA	NA	NA	NA	Peptostreptococcaceae	100	NA	12163599	2016	Colombia	Homo sapiens	NA	Clostridioides difficile	Microbe sample from Clostridioides difficile	cdifficile	1	1	1	1	10
627	GCA_028596555.1	ASM2859655v1	Clostridioides difficile	1496	NA	B-42	NA	NA	NA	NA	NCBI Prokaryotic Genome Annotation Pipeline (PGAP)	4324981	NA	Contig	2023-02-12	JAQRIH01	284932	NA	NA	NA	NA	NA	NA	NA	NA	Illumina MiSeq	University College Dublin	PRJNA907009	SAMN31945765	4111	3944	44	NA	Peptostreptococcaceae	100	0.66	31945765	2021	United Kingdom	Homo sapiens	NA	Clostridioides difficile	Pathogen: environmental/food/other sample from Clostridioides difficile	cdifficile	44	2	5	2	1
628	GCA_900691805.1	9221_1#32	Clostridioides difficile	1496	NA	FLI001	NA	NA	NA	NA	Annotation submitted by SC	4036414	NA	Scaffold	2019-02-20	CAADDK01	284731	284731	33	NA	NA	NA	NA	NA	NA	NA	SC	PRJEB3012	SAMEA1710323	3671	3584	NA	NA	Peptostreptococcaceae	100	NA	2009395	NA	Germany	Non-Homo sapiens	NA	Clostridioides difficile	9221_1#32	cdifficile	21	2	2	2	1
629	GCA_007001125.1	ASM700112v1	Clostridioides difficile	1496	NA	LC1-18-0803	NA	NA	NA	NA	NCBI Prokaryotic Genome Annotation Pipeline (PGAP)	4122582	NA	Contig	2019-07-15	QWVB01	284204	NA	NA	NA	NA	NA	NA	NA	NA	Illumina HiSeq	Ann & Robert H. Lurie Children's Hospital of Chicago	PRJNA487085	SAMN09907161	3859	3712	71	NA	Peptostreptococcaceae	100	NA	9907161	2016	United States	Homo sapiens	NA	Clostridioides difficile	Pathogen: clinical or host-associated sample from Clostridioides difficile	cdifficile	100	1	1	6	19
630	GCA_015686625.1	ASM1568662v1	Clostridioides difficile	1496	NA	MAR272	NA	NA	NA	NA	NCBI Prokaryotic Genome Annotation Pipeline (PGAP)	4300695	NA	Contig	2020-11-24	JADPMT01	283687	NA	NA	NA	NA	NA	NA	NA	NA	Illumina HiSeq	The University of Western Australia	PRJNA679085	SAMN16824079	4046	3899	86	NA	Peptostreptococcaceae	100	NA	16824079	2018	Australia	Homo sapiens	ribotype 017	Clostridioides difficile	Pathogen: clinical or host-associated sample from Clostridioides difficile	cdifficile	37	3	7	3	8
631	GCA_900165435.1	16780_8#93	Clostridioides difficile	1496	NA	VRECD0192	NA	NA	NA	NA	Annotation submitted by SC	4280213	NA	Scaffold	2017-02-15	FUQM01	283562	324096	34	NA	NA	NA	NA	NA	NA	NA	SC	PRJEB8767	SAMEA3375159	3957	3867	NA	NA	Peptostreptococcaceae	100	NA	4089538	2015	United Kingdom	Non-Homo sapiens	NA	Clostridioides difficile	16780_8#93	cdifficile	26	1	1	6	1
632	GCA_900096105.1	ASM90009610v1	Clostridioides difficile	1496	NA	NA	NA	NA	CD105HS9	NA	NA	4193023	NA	Scaffold	2018-04-17	FMKY01	282834	528485	34	NA	NA	NA	NA	NA	NA	NA	University of Leicester	PRJEB13566	SAMEA4428075	NA	NA	NA	NA	Peptostreptococcaceae	100	NA	8935129	NA	NA	Non-Homo sapiens	NA	Clostridioides difficile	Draft genome assemblies for UK C. difficile isolates	cdifficile	15	1	1	6	1
633	GCA_900687975.1	7614_7#15	Clostridioides difficile	1496	NA	clo15	NA	NA	NA	NA	Annotation submitted by SC	4310153	NA	Contig	2019-02-21	CAADAH01	281856	NA	NA	NA	NA	NA	NA	NA	NA	NA	SC	PRJEB2101	SAMEA1402394	4007	3932	NA	NA	Peptostreptococcaceae	100	NA	1038207	NA	United Kingdom	Non-Homo sapiens	NA	Clostridioides difficile	7614_7#15	cdifficile	6	2	1	6	1
634	GCA_038755995.1	ASM3875599v1	Clostridioides difficile	1496	NA	Cdif_IE22_0422	NA	NA	NA	NA	NA	4124269	NA	Scaffold	2024-04-30	JBBBNI01	281127	281127	72	NA	NA	NA	NA	NA	NA	Illumina MiSeq	Public Health Laboratory	PRJNA1063640	SAMN39402602	NA	NA	NA	NA	Peptostreptococcaceae	100	NA	39402602	2022	Ireland	Homo sapiens	NA	Clostridioides difficile	Pathogen: clinical or host-associated sample from Clostridioides difficile	cdifficile	7	1	1	7	1
635	GCA_901004475.1	7614_4#52	Clostridioides difficile	1496	NA	lsh15	NA	NA	NA	NA	Annotation submitted by SC	4191318	NA	Contig	2019-05-31	CAAJUY01	280988	NA	NA	NA	NA	NA	NA	NA	NA	NA	SC	PRJEB2101	SAMEA1402425	3862	3776	NA	NA	Peptostreptococcaceae	100	NA	1038244	NA	United Kingdom	Non-Homo sapiens	NA	Clostridioides difficile	7614_4#52	cdifficile	778	1	7	6	1
636	GCA_025532715.1	ASM2553271v1	Clostridioides difficile	1496	NA	HP54	NA	NA	NA	NA	NCBI Prokaryotic Genome Annotation Pipeline (PGAP)	4215743	NA	Scaffold	2022-10-03	JACFUU01	280979	280979	42	NA	NA	NA	NA	NA	NA	Illumina HiSeq	the First Affiliated Hospital of Medicine School, Zhejiang University	PRJNA647668	SAMN15595065	3919	3794	57	NA	Peptostreptococcaceae	99.34	NA	15595065	2019	China	Homo sapiens	NA	Clostridioides difficile	Microbe sample from Clostridioides difficile	cdifficile	8	1	1	2	6
637	GCA_900164215.1	16780_8#30	Clostridioides difficile	1496	NA	VRECD0140	NA	NA	NA	NA	Annotation submitted by SC	4282826	NA	Scaffold	2017-02-15	FUMD01	279763	368740	40	NA	NA	NA	NA	NA	NA	NA	SC	PRJEB8767	SAMEA3375096	3984	3885	NA	NA	Peptostreptococcaceae	100	NA	4089475	2014	United Kingdom	Homo sapiens	NA	Clostridioides difficile	16780_8#30	cdifficile	2	1	1	2	1
638	GCA_900166225.1	11670_1#53	Clostridioides difficile	1496	NA	CD50	NA	NA	NA	NA	Annotation submitted by SC	4254108	NA	Scaffold	2017-02-15	FUTP01	279697	475213	31	NA	NA	NA	NA	NA	NA	NA	SC	PRJEB4347	SAMEA2239401	3949	3883	NA	NA	Peptostreptococcaceae	99.34	NA	2663260	2014	United Kingdom	Non-Homo sapiens	NA	Clostridioides difficile	11670_1#53	cdifficile	8	1	1	2	6
639	GCA_028597265.1	ASM2859726v1	Clostridioides difficile	1496	NA	T49	NA	NA	NA	NA	NCBI Prokaryotic Genome Annotation Pipeline (PGAP)	3928433	NA	Contig	2023-02-12	JAQRJN01	279198	NA	NA	NA	NA	NA	NA	NA	NA	Illumina MiSeq	University College Dublin	PRJNA907009	SAMN31945733	3687	3521	50	NA	Peptostreptococcaceae	100	NA	31945733	2021	Ireland	Non-Homo sapiens	NA	Clostridioides difficile	Pathogen: environmental/food/other sample from Clostridioides difficile	cdifficile	11	5	8	5	11
640	GCA_032081445.1	ASM3208144v1	Clostridioides difficile	1496	NA	CD03569	NA	NA	NA	NA	NCBI Prokaryotic Genome Annotation Pipeline (PGAP)	4297336	NA	Scaffold	2023-09-27	LIEW01	278391	278391	107	NA	NA	NA	NA	NA	NA	Illumina HiSeq2500	University of Pittsburgh	PRJNA278292	SAMN03473826	3916	3670	73	NA	Peptostreptococcaceae	100	NA	3473826	2010	United States	Homo sapiens	NA	Peptoclostridium difficile	Pathogen: clinical or host-associated sample from Clostridioides difficile	cdifficile	110	1	1	2	1
641	GCA_900687595.1	7614_4#55	Clostridioides difficile	1496	NA	lsh18	NA	NA	NA	NA	Annotation submitted by SC	4234979	NA	Contig	2019-02-21	CAACZS01	278000	NA	NA	NA	NA	NA	NA	NA	NA	NA	SC	PRJEB2101	SAMEA1402348	3952	3863	NA	NA	Peptostreptococcaceae	100	NA	1038247	NA	United Kingdom	Non-Homo sapiens	NA	Clostridioides difficile	7614_4#55	cdifficile	33	1	1	2	1
642	GCA_007114835.1	ASM711483v1	Clostridioides difficile	1496	NA	Gcol.A35	NA	NA	NA	NA	NA	4129945	NA	Scaffold	2019-07-18	VIMY01	277826	277826	51	NA	NA	NA	NA	NA	NA	Illumina HiSeq	Grupo de Investigaciones Microbiologicas - UR (GIMUR)	PRJNA551724	SAMN12163582	NA	NA	NA	NA	Peptostreptococcaceae	100	NA	12163582	2016	Colombia	Homo sapiens	NA	Clostridioides difficile	Microbe sample from Clostridioides difficile	cdifficile	48	1	1	2	1
643	GCA_007114815.1	ASM711481v1	Clostridioides difficile	1496	NA	Gcol.A34	NA	NA	NA	NA	NA	4132313	NA	Scaffold	2019-07-18	VIMZ01	277664	391954	54	NA	NA	NA	NA	NA	NA	Illumina HiSeq	Grupo de Investigaciones Microbiologicas - UR (GIMUR)	PRJNA551724	SAMN12163581	NA	NA	NA	NA	Peptostreptococcaceae	100	NA	12163581	2016	Colombia	Homo sapiens	NA	Clostridioides difficile	Microbe sample from Clostridioides difficile	cdifficile	48	1	1	2	1
644	GCA_007114825.1	ASM711482v1	Clostridioides difficile	1496	NA	Gcol.A33	NA	NA	NA	NA	NA	4132037	NA	Scaffold	2019-07-18	VINA01	277664	277664	54	NA	NA	NA	NA	NA	NA	Illumina HiSeq	Grupo de Investigaciones Microbiologicas - UR (GIMUR)	PRJNA551724	SAMN12163580	NA	NA	NA	NA	Peptostreptococcaceae	100	NA	12163580	2016	Colombia	Homo sapiens	NA	Clostridioides difficile	Microbe sample from Clostridioides difficile	cdifficile	48	1	1	2	1
645	GCA_028597345.1	ASM2859734v1	Clostridioides difficile	1496	NA	T87	NA	NA	NA	NA	NCBI Prokaryotic Genome Annotation Pipeline (PGAP)	4075959	NA	Contig	2023-02-12	JAQRJV01	277557	NA	NA	NA	NA	NA	NA	NA	NA	Illumina MiSeq	University College Dublin	PRJNA907009	SAMN31945725	3838	3660	59	NA	Peptostreptococcaceae	100	0.66	31945725	2021	Ireland	Non-Homo sapiens	NA	Clostridioides difficile	Pathogen: environmental/food/other sample from Clostridioides difficile	cdifficile	11	5	8	5	11
646	GCA_900164155.1	16780_8#7	Clostridioides difficile	1496	NA	VRECD0121	NA	NA	NA	NA	Annotation submitted by SC	4245048	NA	Scaffold	2017-02-15	FULI01	277506	282243	59	NA	NA	NA	NA	NA	NA	NA	SC	PRJEB8767	SAMEA3375073	3885	3789	NA	NA	Peptostreptococcaceae	99.78	NA	4089452	2014	United Kingdom	Homo sapiens	NA	Clostridioides difficile	16780_8#7	cdifficile	35	2	5	8	1
647	GCA_007002345.1	ASM700234v1	Clostridioides difficile	1496	NA	LC3P-119-5	NA	NA	NA	NA	NCBI Prokaryotic Genome Annotation Pipeline (PGAP)	4139054	NA	Contig	2019-07-15	SEPL01	277492	NA	NA	NA	NA	NA	NA	NA	NA	Illumina MiSeq	Ann & Robert H. Lurie Children's Hospital of Chicago	PRJNA518899	SAMN10775257	3931	3725	93	NA	Peptostreptococcaceae	100	NA	10775257	2017	United States	Homo sapiens	NA	Clostridioides difficile	Pathogen: clinical or host-associated sample from Clostridioides difficile	cdifficile	2	1	1	2	1
648	GCA_007001585.1	ASM700158v1	Clostridioides difficile	1496	NA	LC4-009-3	NA	NA	NA	NA	NCBI Prokaryotic Genome Annotation Pipeline (PGAP)	4358131	NA	Contig	2019-07-15	SEQX01	277414	NA	NA	NA	NA	NA	NA	NA	NA	Illumina HiSeq	Ann & Robert H. Lurie Children's Hospital of Chicago	PRJNA518899	SAMN10775317	4144	3965	101	NA	Peptostreptococcaceae	100	NA	10775317	2016	United States	Homo sapiens	NA	Clostridioides difficile	Pathogen: clinical or host-associated sample from Clostridioides difficile	cdifficile	6	2	1	6	1
649	GCA_024260245.1	ASM2426024v1	Clostridioides difficile	1496	NA	349	NA	NA	NA	NA	NCBI Prokaryotic Genome Annotation Pipeline (PGAP)	4007058	NA	Contig	2022-07-13	JANCKM01	277256	NA	NA	NA	NA	NA	NA	NA	NA	Illumina MiSeq	Instituto de Pesquisa Pele Pequeno Principe	PRJNA785542	SAMN25042577	3625	3545	36	NA	Peptostreptococcaceae	100	NA	25042577	2018	Brazil	Homo sapiens	NA	Clostridioides difficile	Pathogen: clinical or host-associated sample from Clostridioides difficile	cdifficile	3	1	1	2	1
650	GCA_034188215.1	ASM3418821v1	Clostridioides difficile	1496	NA	SHC0032	NA	NA	NA	NA	NCBI Prokaryotic Genome Annotation Pipeline (PGAP)	4348798	NA	Contig	2023-12-07	JAXHRC01	277074	NA	NA	NA	NA	NA	NA	NA	NA	Illumina NovaSeq	Children's Hospital of Shanghai	PRJNA1047048	SAMN38512556	4069	3977	48	NA	Peptostreptococcaceae	100	NA	38512556	2019	China	Homo sapiens	NA	Clostridioides difficile	Microbe sample from Clostridioides difficile	cdifficile	2	1	1	2	1
651	GCA_025532995.1	ASM2553299v1	Clostridioides difficile	1496	NA	HP40	NA	NA	NA	NA	NCBI Prokaryotic Genome Annotation Pipeline (PGAP)	4217270	NA	Scaffold	2022-10-03	JACFVI01	276516	276516	64	NA	NA	NA	NA	NA	NA	Illumina HiSeq	the First Affiliated Hospital of Medicine School, Zhejiang University	PRJNA647668	SAMN15595051	3880	3751	65	NA	Peptostreptococcaceae	100	NA	15595051	2018	China	Homo sapiens	NA	Clostridioides difficile	Microbe sample from Clostridioides difficile	cdifficile	26	1	1	6	1
652	GCA_025533195.1	ASM2553319v1	Clostridioides difficile	1496	NA	HP29	NA	NA	NA	NA	NCBI Prokaryotic Genome Annotation Pipeline (PGAP)	4218043	NA	Scaffold	2022-10-03	JACFVT01	276495	276495	49	NA	NA	NA	NA	NA	NA	Illumina HiSeq	the First Affiliated Hospital of Medicine School, Zhejiang University	PRJNA647668	SAMN15595040	3859	3740	65	NA	Peptostreptococcaceae	100	NA	15595040	2019	China	Homo sapiens	NA	Clostridioides difficile	Microbe sample from Clostridioides difficile	cdifficile	26	1	1	6	1
653	GCA_025532655.1	ASM2553265v1	Clostridioides difficile	1496	NA	HE1	NA	NA	NA	NA	NCBI Prokaryotic Genome Annotation Pipeline (PGAP)	4218379	NA	Contig	2022-10-03	JACFUP01	276388	NA	NA	NA	NA	NA	NA	NA	NA	Illumina HiSeq	the First Affiliated Hospital of Medicine School, Zhejiang University	PRJNA647668	SAMN15595070	3871	3736	67	NA	Peptostreptococcaceae	100	NA	15595070	2019	China	Non-Homo sapiens	NA	Clostridioides difficile	Microbe sample from Clostridioides difficile	cdifficile	26	1	1	6	1
654	GCA_025532535.1	ASM2553253v1	Clostridioides difficile	1496	NA	HE2	NA	NA	NA	NA	NCBI Prokaryotic Genome Annotation Pipeline (PGAP)	4240896	NA	Contig	2022-10-03	JACFUO01	276202	NA	NA	NA	NA	NA	NA	NA	NA	Illumina HiSeq	the First Affiliated Hospital of Medicine School, Zhejiang University	PRJNA647668	SAMN15595071	3900	3773	68	NA	Peptostreptococcaceae	100	NA	15595071	2019	China	Non-Homo sapiens	NA	Clostridioides difficile	Microbe sample from Clostridioides difficile	cdifficile	26	1	1	6	1
655	GCA_034188425.1	ASM3418842v1	Clostridioides difficile	1496	NA	SHC0007	NA	NA	NA	NA	NCBI Prokaryotic Genome Annotation Pipeline (PGAP)	4228807	NA	Contig	2023-12-07	JAXHSB01	275502	NA	NA	NA	NA	NA	NA	NA	NA	Illumina NovaSeq	Children's Hospital of Shanghai	PRJNA1047048	SAMN38512531	3889	3800	46	NA	Peptostreptococcaceae	100	NA	38512531	2019	China	Homo sapiens	NA	Clostridioides difficile	Microbe sample from Clostridioides difficile	cdifficile	26	1	1	6	1
656	GCA_036698835.1	ASM3669883v1	Clostridioides difficile	1496	NA	275	NA	NA	NA	NA	NA	4264941	NA	Contig	2024-02-19	JAJBYC01	275480	NA	NA	NA	NA	NA	NA	NA	NA	Illumina HiSeq	University of California at Davis	PRJNA203445	SAMN21923203	NA	NA	NA	NA	Peptostreptococcaceae	100	NA	21923203	2016	Mexico	Homo sapiens	NA	Clostridioides difficile	Pathogen: clinical or host-associated sample from Clostridioides difficile	cdifficile	26	1	1	6	1
657	GCA_039031475.1	ASM3903147v1	Clostridioides difficile	1496	NA	RTP31141st1_G6_RTP31141_220114	NA	NA	NA	NA	NA	4088542	NA	Scaffold	2024-05-02	JBCITY01	275441	275441	30	NA	NA	NA	NA	NA	NA	Illumina	Icahn School of Medicine at Mount Sinai	PRJNA1093465	SAMN40657055	NA	NA	NA	NA	Peptostreptococcaceae	100	0.33	40657055	2022	United States	Homo sapiens	NA	Clostridioides difficile	MIGS Cultured Bacterial/Archaeal sample from Clostridioides difficile	cdifficile	3	1	1	2	1
658	GCA_002891495.1	ASM289149v1	Clostridioides difficile	1496	NA	ICC-45	NA	NA	NA	NA	NA	4282787	NA	Contig	2018-01-18	LJCJ01	275275	NA	NA	NA	NA	NA	NA	NA	NA	Illumina	Universidad de Costa Rica	PRJNA293889	SAMN04011654	NA	NA	NA	NA	Peptostreptococcaceae	100	NA	4011654	2013	Costa Rica	Homo sapiens	NA	Clostridioides difficile	Peptoclostridium difficile ICC 45	cdifficile	41	1	1	9	9
659	GCA_025532955.1	ASM2553295v1	Clostridioides difficile	1496	NA	HP39	NA	NA	NA	NA	NCBI Prokaryotic Genome Annotation Pipeline (PGAP)	4241978	NA	Scaffold	2022-10-03	JACFVJ01	275251	276079	69	NA	NA	NA	NA	NA	NA	Illumina HiSeq	the First Affiliated Hospital of Medicine School, Zhejiang University	PRJNA647668	SAMN15595050	3907	3770	71	NA	Peptostreptococcaceae	100	NA	15595050	2019	China	Homo sapiens	NA	Clostridioides difficile	Microbe sample from Clostridioides difficile	cdifficile	26	1	1	6	1
660	GCA_002300845.1	ASM230084v1	Clostridioides difficile	1496	NA	5477-AQ/ST26	NA	NA	NA	NA	NCBI Prokaryotic Genome Annotation Pipeline (PGAP)	4244095	NA	Contig	2017-09-14	MNBB01	274777	NA	NA	NA	NA	NA	NA	NA	NA	Illumina MiSeq	Ann & Robert H. Lurie Children's Hospital of Chicago	PRJNA340238	SAMN05710832	3968	3744	97	NA	Peptostreptococcaceae	100	NA	5710832	2012	United States	Homo sapiens	NA	Clostridioides difficile	5477	cdifficile	26	1	1	6	1
661	GCA_032081165.1	ASM3208116v1	Clostridioides difficile	1496	NA	CD02081	NA	NA	NA	NA	NCBI Prokaryotic Genome Annotation Pipeline (PGAP)	4261551	NA	Scaffold	2023-09-27	LIEK01	274762	274762	116	NA	NA	NA	NA	NA	NA	Illumina HiSeq2500	University of Pittsburgh	PRJNA278292	SAMN03473814	4054	3832	46	NA	Peptostreptococcaceae	100	NA	3473814	2008	United States	Homo sapiens	NA	Peptoclostridium difficile	Pathogen: clinical or host-associated sample from Clostridioides difficile	cdifficile	1	1	1	1	10
662	GCA_900164165.1	16780_8#51	Clostridioides difficile	1496	NA	VRECD0163	NA	NA	NA	NA	Annotation submitted by SC	4231218	NA	Scaffold	2017-02-15	FULV01	272935	346917	37	NA	NA	NA	NA	NA	NA	NA	SC	PRJEB8767	SAMEA3375117	3906	3799	NA	NA	Peptostreptococcaceae	100	NA	4089496	2014	United Kingdom	Homo sapiens	NA	Clostridioides difficile	16780_8#51	cdifficile	9	1	1	6	1
663	GCA_016094335.1	ASM1609433v1	Clostridioides difficile	1496	NA	GV371	NA	NA	NA	NA	NCBI Prokaryotic Genome Annotation Pipeline (PGAP)	4062530	NA	Scaffold	2020-12-16	VCAM01	272902	300295	66	NA	NA	NA	NA	NA	NA	Illumina MiSeq	University of Arizona	PRJNA542726	SAMN11637480	3772	3618	90	NA	Peptostreptococcaceae	99.34	NA	11637480	2015	United States	Homo sapiens	NA	Clostridioides difficile	Pathogen: clinical or host-associated sample from Clostridioides difficile	cdifficile	42	1	1	2	1
664	GCA_025532375.1	ASM2553237v1	Clostridioides difficile	1496	NA	HE12	NA	NA	NA	NA	NCBI Prokaryotic Genome Annotation Pipeline (PGAP)	4135712	NA	Contig	2022-10-03	JACFUE01	272787	NA	NA	NA	NA	NA	NA	NA	NA	Illumina HiSeq	the First Affiliated Hospital of Medicine School, Zhejiang University	PRJNA647668	SAMN15595081	3772	3658	58	NA	Peptostreptococcaceae	100	NA	15595081	2019	China	Non-Homo sapiens	NA	Clostridioides difficile	Microbe sample from Clostridioides difficile	cdifficile	48	1	1	2	1
665	GCA_002301125.1	ASM230112v1	Clostridioides difficile	1496	NA	5493-DH/ST42	NA	NA	NA	NA	NCBI Prokaryotic Genome Annotation Pipeline (PGAP)	4051566	NA	Contig	2017-09-14	MOPJ01	272411	NA	NA	NA	NA	NA	NA	NA	NA	Illumina MiSeq	Ann & Robert H. Lurie Children's Hospital of Chicago	PRJNA340238	SAMN05710847	3724	3547	59	NA	Peptostreptococcaceae	99.34	NA	5710847	2013	United States	Homo sapiens	NA	Clostridioides difficile	5493	cdifficile	42	1	1	2	1
666	GCA_036698135.1	ASM3669813v1	Clostridioides difficile	1496	NA	635	NA	NA	NA	NA	NA	4266621	NA	Contig	2024-02-19	JAJBXA01	272278	NA	NA	NA	NA	NA	NA	NA	NA	Illumina HiSeq	University of California at Davis	PRJNA203445	SAMN21923235	NA	NA	NA	NA	Peptostreptococcaceae	100	NA	21923235	2018	Mexico	Homo sapiens	NA	Clostridioides difficile	Pathogen: clinical or host-associated sample from Clostridioides difficile	cdifficile	26	1	1	6	1
667	GCA_016094205.1	ASM1609420v1	Clostridioides difficile	1496	NA	GV415	NA	NA	NA	NA	NCBI Prokaryotic Genome Annotation Pipeline (PGAP)	4052544	NA	Scaffold	2020-12-16	VCAJ01	272242	306575	84	NA	NA	NA	NA	NA	NA	Illumina MiSeq	University of Arizona	PRJNA542726	SAMN11637483	3761	3617	85	NA	Peptostreptococcaceae	99.34	NA	11637483	2016	United States	Homo sapiens	NA	Clostridioides difficile	Pathogen: clinical or host-associated sample from Clostridioides difficile	cdifficile	42	1	1	2	1
668	GCA_002301025.1	ASM230102v1	Clostridioides difficile	1496	NA	5488-DH/ST42	NA	NA	NA	NA	NCBI Prokaryotic Genome Annotation Pipeline (PGAP)	4107064	NA	Contig	2017-09-14	MOPE01	272230	NA	NA	NA	NA	NA	NA	NA	NA	Illumina MiSeq	Ann & Robert H. Lurie Children's Hospital of Chicago	PRJNA340238	SAMN05710842	3833	3556	124	NA	Peptostreptococcaceae	99.34	0.02	5710842	2012	United States	Homo sapiens	NA	Clostridioides difficile	5488	cdifficile	42	1	1	2	1
669	GCA_014333625.1	ASM1433362v1	Clostridioides difficile	1496	NA	CD34-Sr	NA	NA	NA	NA	NCBI Prokaryotic Genome Annotation Pipeline (PGAP)	4023822	NA	Scaffold	2020-08-29	JACSDL01	272072	354403	70	NA	NA	NA	NA	NA	NA	Illumina	Medical University of Gdansk	PRJNA657472	SAMN15830516	3687	3520	55	NA	Peptostreptococcaceae	100	NA	15830516	2017	Poland	Homo sapiens	NA	Clostridioides difficile	Pathogen: clinical or host-associated sample from Clostridioides difficile	cdifficile	4	1	2	2	1
670	GCA_028599815.1	ASM2859981v1	Clostridioides difficile	1496	NA	V15090445	NA	NA	NA	NA	NCBI Prokaryotic Genome Annotation Pipeline (PGAP)	3922429	NA	Contig	2023-02-12	JAQRKP01	270598	NA	NA	NA	NA	NA	NA	NA	NA	Illumina MiSeq	University College Dublin	PRJNA907009	SAMN31945705	3675	3508	53	NA	Peptostreptococcaceae	100	NA	31945705	2021	United Kingdom	Homo sapiens	NA	Clostridioides difficile	Pathogen: environmental/food/other sample from Clostridioides difficile	cdifficile	11	5	8	5	11
671	GCA_900692265.1	9221_6#36	Clostridioides difficile	1496	NA	SWE002	NA	NA	NA	NA	Annotation submitted by SC	4041794	NA	Contig	2019-02-20	CAADEI01	270317	NA	NA	NA	NA	NA	NA	NA	NA	NA	SC	PRJEB3012	SAMEA1710382	3699	3611	NA	NA	Peptostreptococcaceae	100	NA	2009964	NA	Sweden	Non-Homo sapiens	NA	Clostridioides difficile	9221_6#36	cdifficile	35	2	5	8	1
672	GCA_007000285.1	ASM700028v1	Clostridioides difficile	1496	NA	LC5-008-7	NA	NA	NA	NA	NCBI Prokaryotic Genome Annotation Pipeline (PGAP)	4191821	NA	Contig	2019-07-15	SERP01	270014	NA	NA	NA	NA	NA	NA	NA	NA	Illumina MiSeq	Ann & Robert H. Lurie Children's Hospital of Chicago	PRJNA518899	SAMN10775251	4001	3784	79	NA	Peptostreptococcaceae	100	NA	10775251	2016	United States	Homo sapiens	NA	Clostridioides difficile	Pathogen: clinical or host-associated sample from Clostridioides difficile	cdifficile	103	1	1	2	15
673	GCA_025532935.1	ASM2553293v1	Clostridioides difficile	1496	NA	HP42	NA	NA	NA	NA	NCBI Prokaryotic Genome Annotation Pipeline (PGAP)	4316710	NA	Scaffold	2022-10-03	JACFVG01	269959	271552	258	NA	NA	NA	NA	NA	NA	Illumina HiSeq	the First Affiliated Hospital of Medicine School, Zhejiang University	PRJNA647668	SAMN15595053	4067	3922	84	NA	Peptostreptococcaceae	100	NA	15595053	2019	China	Homo sapiens	NA	Clostridioides difficile	Microbe sample from Clostridioides difficile	cdifficile	233	1	1	2	16
674	GCA_038752525.1	ASM3875252v1	Clostridioides difficile	1496	NA	Cdif_IE22_4847	NA	NA	NA	NA	NA	4089829	NA	Contig	2024-04-30	JBBBKI01	269745	NA	NA	NA	NA	NA	NA	NA	NA	Illumina MiSeq	Public Health Laboratory	PRJNA1063640	SAMN39402680	NA	NA	NA	NA	Peptostreptococcaceae	100	NA	39402680	2022	Ireland	Homo sapiens	NA	Clostridioides difficile	Pathogen: clinical or host-associated sample from Clostridioides difficile	cdifficile	75	7	3	13	1
675	GCA_901004945.1	7614_7#3	Clostridioides difficile	1496	NA	clo03	NA	NA	NA	NA	Annotation submitted by SC	4196044	NA	Contig	2019-05-31	CAAJWO01	269371	NA	NA	NA	NA	NA	NA	NA	NA	NA	SC	PRJEB2101	SAMEA1402376	3935	3847	NA	NA	Peptostreptococcaceae	100	NA	1038195	NA	United Kingdom	Non-Homo sapiens	NA	Clostridioides difficile	7614_7#3	cdifficile	15	1	1	6	1
676	GCA_001263675.1	ASM126367v1	Clostridioides difficile	1496	NA	KY65	NA	NA	NA	NA	NA	4037225	NA	Contig	2015-07-10	BBYD01	268287	NA	NA	NA	NA	NA	NA	NA	NA	Miseq	Rakuno Gakuen University	PRJDB4029	SAMD00034909	NA	NA	NA	NA	Peptostreptococcaceae	100	NA	4092294	2005	Japan	Homo sapiens	NA	Clostridioides difficile	Genome of Clostridium difficile KY65	cdifficile	15	1	1	6	1
677	GCA_038754015.1	ASM3875401v1	Clostridioides difficile	1496	NA	Cdif_IE22_3488	NA	NA	NA	NA	NA	4626259	NA	Contig	2024-04-30	JBBBLM01	267787	NA	NA	NA	NA	NA	NA	NA	NA	Illumina MiSeq	Public Health Laboratory	PRJNA1063640	SAMN39402650	NA	NA	NA	NA	Peptostreptococcaceae	100	0.66	39402650	2022	Ireland	Homo sapiens	NA	Clostridioides difficile	Pathogen: clinical or host-associated sample from Clostridioides difficile	cdifficile	16	1	1	2	6
678	GCA_025533275.1	ASM2553327v1	Clostridioides difficile	1496	NA	HP24	NA	NA	NA	NA	NCBI Prokaryotic Genome Annotation Pipeline (PGAP)	4158001	NA	Scaffold	2022-10-03	JACFVX01	267357	326739	63	NA	NA	NA	NA	NA	NA	Illumina HiSeq	the First Affiliated Hospital of Medicine School, Zhejiang University	PRJNA647668	SAMN15595036	3827	3704	55	NA	Peptostreptococcaceae	99.34	NA	15595036	2019	China	Homo sapiens	NA	Clostridioides difficile	Microbe sample from Clostridioides difficile	cdifficile	8	1	1	2	6
679	GCA_017311105.1	ASM1731110v1	Clostridioides difficile	1496	NA	BfR-CL-00182	NA	NA	NA	NA	NA	4242695	NA	Contig	2021-03-09	JAFBMO01	267222	NA	NA	NA	NA	NA	NA	NA	NA	Illumina NextSeq	The German Federal Institute of Risk Assessment (BfR)	PRJNA698795	SAMN17736567	NA	NA	NA	NA	Peptostreptococcaceae	100	NA	17736567	2017	Germany	Non-Homo sapiens	NA	Clostridioides difficile	Pathogen: environmental/food/other sample from Clostridioides difficile	cdifficile	3	1	1	2	1
680	GCA_040253655.1	ASM4025365v1	Clostridioides difficile	1496	NA	2301801	NA	NA	NA	NA	NCBI Prokaryotic Genome Annotation Pipeline (PGAP)	3974791	NA	Contig	2024-06-19	JBEJVW01	267208	NA	NA	NA	NA	NA	NA	NA	NA	Illumina NovaSeq	West China Hospital	PRJNA1123406	SAMN41810009	3661	3531	26	NA	Peptostreptococcaceae	99.34	NA	41810009	2023	China	Homo sapiens	NA	Clostridioides difficile	Microbe sample from Clostridioides difficile	cdifficile	99	1	11	6	6
681	GCA_900096325.1	ASM90009632v1	Clostridioides difficile	1496	NA	NA	NA	NA	CD105HS14	NA	NA	4253193	NA	Scaffold	2018-04-17	FMKJ01	267029	526178	44	NA	NA	NA	NA	NA	NA	NA	University of Leicester	PRJEB13566	SAMEA4428062	NA	NA	NA	NA	Peptostreptococcaceae	100	NA	8935116	NA	NA	Non-Homo sapiens	NA	Clostridioides difficile	Draft genome assemblies for UK C. difficile isolates	cdifficile	15	1	1	6	1
682	GCA_900165315.1	16780_8#75	Clostridioides difficile	1496	NA	VRECD0118	NA	NA	NA	NA	Annotation submitted by SC	4320837	NA	Scaffold	2017-02-15	FUQE01	266834	484985	27	NA	NA	NA	NA	NA	NA	NA	SC	PRJEB8767	SAMEA3375141	4010	3904	NA	NA	Peptostreptococcaceae	100	NA	4089520	2014	United Kingdom	Non-Homo sapiens	NA	Clostridioides difficile	16780_8#75	cdifficile	26	1	1	6	1
683	GCA_900166035.1	11670_1#57	Clostridioides difficile	1496	NA	CD54	NA	NA	NA	NA	Annotation submitted by SC	4214944	NA	Scaffold	2017-02-15	FUSY01	266774	633620	34	NA	NA	NA	NA	NA	NA	NA	SC	PRJEB4347	SAMEA2239405	3885	3812	NA	NA	Peptostreptococcaceae	99.34	NA	2663264	2014	United Kingdom	Non-Homo sapiens	NA	Clostridioides difficile	11670_1#57	cdifficile	8	1	1	2	6
684	GCA_038752455.1	ASM3875245v1	Clostridioides difficile	1496	NA	Cdif_IE22_4985	NA	NA	NA	NA	NA	4175560	NA	Contig	2024-04-30	JBBBKG01	266205	NA	NA	NA	NA	NA	NA	NA	NA	Illumina MiSeq	Public Health Laboratory	PRJNA1063640	SAMN39402682	NA	NA	NA	NA	Peptostreptococcaceae	100	NA	39402682	2022	Ireland	Homo sapiens	NA	Clostridioides difficile	Pathogen: clinical or host-associated sample from Clostridioides difficile	cdifficile	33	1	1	2	1
685	GCA_900164725.1	16852_2#36	Clostridioides difficile	1496	NA	VRECD0040	NA	NA	NA	NA	Annotation submitted by SC	4244571	NA	Scaffold	2017-02-15	FUNV01	265032	347499	45	NA	NA	NA	NA	NA	NA	NA	SC	PRJEB8767	SAMEA3375008	3947	3857	NA	NA	Peptostreptococcaceae	100	NA	4106767	2014	United Kingdom	Homo sapiens	NA	Clostridioides difficile	16852_2#36	cdifficile	12	1	1	6	4
686	GCA_017310825.1	ASM1731082v1	Clostridioides difficile	1496	NA	BfR-CL00255	NA	NA	NA	NA	NA	4237612	NA	Contig	2021-03-09	JAFBMB01	264460	NA	NA	NA	NA	NA	NA	NA	NA	Illumina NextSeq	The German Federal Institute of Risk Assessment (BfR)	PRJNA698795	SAMN17736580	NA	NA	NA	NA	Peptostreptococcaceae	100	NA	17736580	2018	Germany	Non-Homo sapiens	NA	Clostridioides difficile	Pathogen: environmental/food/other sample from Clostridioides difficile	cdifficile	3	1	1	2	1
687	GCA_900691975.1	9221_1#35	Clostridioides difficile	1496	NA	FLI004	NA	NA	NA	NA	Annotation submitted by SC	4031609	NA	Contig	2019-02-20	CAADDR01	264300	NA	NA	NA	NA	NA	NA	NA	NA	NA	SC	PRJEB3012	SAMEA1710759	3664	3581	NA	NA	Peptostreptococcaceae	100	NA	2009398	NA	Germany	Non-Homo sapiens	NA	Clostridioides difficile	9221_1#35	cdifficile	21	2	2	2	1
688	GCA_900166335.1	11670_1#41	Clostridioides difficile	1496	NA	CD39	NA	NA	NA	NA	Annotation submitted by SC	4251978	NA	Scaffold	2017-02-15	FUTZ01	263890	402273	30	NA	NA	NA	NA	NA	NA	NA	SC	PRJEB4347	SAMEA2239390	3929	3856	NA	NA	Peptostreptococcaceae	100	NA	2663249	2014	United Kingdom	Non-Homo sapiens	NA	Clostridioides difficile	11670_1#41	cdifficile	6	2	1	6	1
689	GCA_900164455.1	16780_8#57	Clostridioides difficile	1496	NA	VRECD0169	NA	NA	NA	NA	Annotation submitted by SC	4057998	NA	Scaffold	2017-02-15	FUMP01	263752	387103	30	NA	NA	NA	NA	NA	NA	NA	SC	PRJEB8767	SAMEA3375123	3692	3592	NA	NA	Peptostreptococcaceae	100	NA	4089502	2014	United Kingdom	Homo sapiens	NA	Clostridioides difficile	16780_8#57	cdifficile	48	1	1	2	1
690	GCA_900696735.1	Metronidazole resistant Clostridioides difficile	Clostridioides difficile	1496	NA	NA	NA	NA	RT020	NA	Annotation submitted by WUR	4166212	NA	Contig	2020-05-18	CAADHH01	263391	NA	NA	NA	NA	NA	NA	NA	NA	NA	WUR	PRJEB24167	SAMEA104451090	3856	3760	NA	NA	Peptostreptococcaceae	100	NA	13305778	2016	Netherlands	Homo sapiens	RT020	Clostridioides difficile	Metronidazole resistance in Clostridium difficile	cdifficile	2	1	1	2	1
691	GCA_025533315.1	ASM2553331v1	Clostridioides difficile	1496	NA	HP22	NA	NA	NA	NA	NCBI Prokaryotic Genome Annotation Pipeline (PGAP)	4161189	NA	Scaffold	2022-10-03	JACFVZ01	263349	272787	78	NA	NA	NA	NA	NA	NA	Illumina HiSeq	the First Affiliated Hospital of Medicine School, Zhejiang University	PRJNA647668	SAMN15595034	3816	3704	58	NA	Peptostreptococcaceae	100	NA	15595034	2019	China	Homo sapiens	NA	Clostridioides difficile	Microbe sample from Clostridioides difficile	cdifficile	48	1	1	2	1
692	GCA_038752495.1	ASM3875249v1	Clostridioides difficile	1496	NA	Cdif_IE22_4983	NA	NA	NA	NA	NA	4338467	NA	Contig	2024-04-30	JBBBKH01	263163	NA	NA	NA	NA	NA	NA	NA	NA	Illumina MiSeq	Public Health Laboratory	PRJNA1063640	SAMN39402681	NA	NA	NA	NA	Peptostreptococcaceae	100	NA	39402681	2022	Ireland	Homo sapiens	NA	Clostridioides difficile	Pathogen: clinical or host-associated sample from Clostridioides difficile	cdifficile	6	2	1	6	1
693	GCA_025533935.1	ASM2553393v1	Clostridioides difficile	1496	NA	FA11	NA	NA	NA	NA	NCBI Prokaryotic Genome Annotation Pipeline (PGAP)	4147142	NA	Scaffold	2022-10-03	JACFXF01	263094	263094	43	NA	NA	NA	NA	NA	NA	Illumina HiSeq	the First Affiliated Hospital of Medicine School, Zhejiang University	PRJNA647668	SAMN15595002	3800	3688	59	NA	Peptostreptococcaceae	100	NA	15595002	2019	China	Non-Homo sapiens	NA	Clostridioides difficile	Microbe sample from Clostridioides difficile	cdifficile	48	1	1	2	1
694	GCA_900164915.1	16852_2#73	Clostridioides difficile	1496	NA	VRECD0083	NA	NA	NA	NA	Annotation submitted by SC	4387145	NA	Scaffold	2017-02-15	FUOO01	262957	262957	43	NA	NA	NA	NA	NA	NA	NA	SC	PRJEB8767	SAMEA3375045	4122	4018	NA	NA	Peptostreptococcaceae	100	NA	4106804	2014	United Kingdom	Homo sapiens	NA	Clostridioides difficile	16852_2#73	cdifficile	10	2	1	2	1
695	GCA_900165895.1	11670_1#27	Clostridioides difficile	1496	NA	CD26	NA	NA	NA	NA	Annotation submitted by SC	4014727	NA	Scaffold	2017-02-15	FUSJ01	262911	624690	26	NA	NA	NA	NA	NA	NA	NA	SC	PRJEB4347	SAMEA2239377	3647	3567	NA	NA	Peptostreptococcaceae	100	NA	2663236	2014	United Kingdom	Non-Homo sapiens	NA	Clostridioides difficile	11670_1#27	cdifficile	34	1	5	7	1
696	GCA_025532265.1	ASM2553226v1	Clostridioides difficile	1496	NA	HP60	NA	NA	NA	NA	NCBI Prokaryotic Genome Annotation Pipeline (PGAP)	4076456	NA	Scaffold	2022-10-03	JAGDLU01	261919	423479	71	NA	NA	NA	NA	NA	NA	Illumina HiSeq	the First Affiliated Hospital of Medicine School, Zhejiang University	PRJNA647668	SAMN18299460	3744	3563	51	NA	Peptostreptococcaceae	100	NA	18299460	2016	China	Homo sapiens	NA	Clostridioides difficile	Microbe sample from Clostridioides difficile	cdifficile	3	1	1	2	1
697	GCA_025532305.1	ASM2553230v1	Clostridioides difficile	1496	NA	HP61	NA	NA	NA	NA	NCBI Prokaryotic Genome Annotation Pipeline (PGAP)	4221950	NA	Scaffold	2022-10-03	JAGDLV01	261919	407554	123	NA	NA	NA	NA	NA	NA	Illumina HiSeq	the First Affiliated Hospital of Medicine School, Zhejiang University	PRJNA647668	SAMN18299461	3966	3756	57	NA	Peptostreptococcaceae	100	0.33	18299461	2016	China	Homo sapiens	NA	Clostridioides difficile	Microbe sample from Clostridioides difficile	cdifficile	3	1	1	2	1
698	GCA_900687645.1	7614_4#67	Clostridioides difficile	1496	NA	lsh31	NA	NA	NA	NA	Annotation submitted by SC	4332283	NA	Contig	2019-02-21	CAACZX01	261913	NA	NA	NA	NA	NA	NA	NA	NA	NA	SC	PRJEB2101	SAMEA1402373	4030	3960	NA	NA	Peptostreptococcaceae	100	NA	1038259	NA	Ireland	Non-Homo sapiens	NA	Clostridioides difficile	7614_4#67	cdifficile	6	2	1	6	1
699	GCA_034187935.1	ASM3418793v1	Clostridioides difficile	1496	NA	SHC0019	NA	NA	NA	NA	NCBI Prokaryotic Genome Annotation Pipeline (PGAP)	4052137	NA	Contig	2023-12-07	JAXHRP01	261677	NA	NA	NA	NA	NA	NA	NA	NA	Illumina NovaSeq	Children's Hospital of Shanghai	PRJNA1047048	SAMN38512543	3653	3567	43	NA	Peptostreptococcaceae	100	NA	38512543	2019	China	Homo sapiens	NA	Clostridioides difficile	Microbe sample from Clostridioides difficile	cdifficile	3	1	1	2	1
700	GCA_038753385.1	ASM3875338v1	Clostridioides difficile	1496	NA	Cdif_IE22_4165	NA	NA	NA	NA	NA	4324266	NA	Contig	2024-04-30	JBBBKY01	260770	NA	NA	NA	NA	NA	NA	NA	NA	Illumina MiSeq	Public Health Laboratory	PRJNA1063640	SAMN39402664	NA	NA	NA	NA	Peptostreptococcaceae	100	NA	39402664	2022	Ireland	Homo sapiens	NA	Clostridioides difficile	Pathogen: clinical or host-associated sample from Clostridioides difficile	cdifficile	14	1	1	2	1
701	GCA_900096235.1	ASM90009623v1	Clostridioides difficile	1496	NA	NA	NA	NA	CD105LC2	NA	NA	4178506	NA	Scaffold	2018-04-17	FMMD01	260461	486321	34	NA	NA	NA	NA	NA	NA	NA	University of Leicester	PRJEB13566	SAMEA4428088	NA	NA	NA	NA	Peptostreptococcaceae	98.68	NA	8935142	NA	NA	Non-Homo sapiens	NA	Clostridioides difficile	Draft genome assemblies for UK C. difficile isolates	cdifficile	59	1	3	6	15
702	GCA_900691815.1	9221_1#34	Clostridioides difficile	1496	NA	FLI003	NA	NA	NA	NA	Annotation submitted by SC	4022911	NA	Contig	2019-02-20	CAADDV01	260058	NA	NA	NA	NA	NA	NA	NA	NA	NA	SC	PRJEB3012	SAMEA1710342	3655	3578	NA	NA	Peptostreptococcaceae	100	NA	2009397	NA	Germany	Non-Homo sapiens	NA	Clostridioides difficile	9221_1#34	cdifficile	21	2	2	2	1
703	GCA_900166105.1	11670_1#42	Clostridioides difficile	1496	NA	CD40	NA	NA	NA	NA	Annotation submitted by SC	4251099	NA	Scaffold	2017-02-15	FUTD01	259889	463158	35	NA	NA	NA	NA	NA	NA	NA	SC	PRJEB4347	SAMEA2239391	3944	3881	NA	NA	Peptostreptococcaceae	99.34	NA	2663250	2014	United Kingdom	Non-Homo sapiens	NA	Clostridioides difficile	11670_1#42	cdifficile	8	1	1	2	6
704	GCA_900166075.1	11670_1#69	Clostridioides difficile	1496	NA	CD66	NA	NA	NA	NA	Annotation submitted by SC	4068751	NA	Scaffold	2017-02-15	FUTA01	259830	406103	28	NA	NA	NA	NA	NA	NA	NA	SC	PRJEB4347	SAMEA2239417	3719	3644	NA	NA	Peptostreptococcaceae	99.34	NA	2663276	2014	United Kingdom	Non-Homo sapiens	NA	Clostridioides difficile	11670_1#69	cdifficile	55	1	1	6	6
705	GCA_025533325.1	ASM2553332v1	Clostridioides difficile	1496	NA	HP21	NA	NA	NA	NA	NCBI Prokaryotic Genome Annotation Pipeline (PGAP)	4139931	NA	Contig	2022-10-03	JACFWA01	259794	NA	NA	NA	NA	NA	NA	NA	NA	Illumina HiSeq	the First Affiliated Hospital of Medicine School, Zhejiang University	PRJNA647668	SAMN15595033	3775	3651	60	NA	Peptostreptococcaceae	100	NA	15595033	2019	China	Homo sapiens	NA	Clostridioides difficile	Microbe sample from Clostridioides difficile	cdifficile	129	1	3	6	1
706	GCA_025533175.1	ASM2553317v1	Clostridioides difficile	1496	NA	HP28	NA	NA	NA	NA	NCBI Prokaryotic Genome Annotation Pipeline (PGAP)	4109991	NA	Scaffold	2022-10-03	JACFVU01	259576	259576	111	NA	NA	NA	NA	NA	NA	Illumina HiSeq	the First Affiliated Hospital of Medicine School, Zhejiang University	PRJNA647668	SAMN15595039	3783	3648	68	NA	Peptostreptococcaceae	100	NA	15595039	2019	China	Homo sapiens	NA	Clostridioides difficile	Microbe sample from Clostridioides difficile	cdifficile	3	1	1	2	1
707	GCA_025532885.1	ASM2553288v1	Clostridioides difficile	1496	NA	HP46	NA	NA	NA	NA	NCBI Prokaryotic Genome Annotation Pipeline (PGAP)	4218094	NA	Scaffold	2022-10-03	JACFVC01	259570	296543	38	NA	NA	NA	NA	NA	NA	Illumina HiSeq	the First Affiliated Hospital of Medicine School, Zhejiang University	PRJNA647668	SAMN15595057	3874	3742	61	NA	Peptostreptococcaceae	100	NA	15595057	2018	China	Homo sapiens	NA	Clostridioides difficile	Microbe sample from Clostridioides difficile	cdifficile	54	1	4	7	1
708	GCA_025533615.1	ASM2553361v1	Clostridioides difficile	1496	NA	HP5	NA	NA	NA	NA	NCBI Prokaryotic Genome Annotation Pipeline (PGAP)	4220825	NA	Contig	2022-10-03	JACFWQ01	259570	NA	NA	NA	NA	NA	NA	NA	NA	Illumina HiSeq	the First Affiliated Hospital of Medicine School, Zhejiang University	PRJNA647668	SAMN15595017	3876	3751	62	NA	Peptostreptococcaceae	100	0.33	15595017	2018	China	Homo sapiens	NA	Clostridioides difficile	Microbe sample from Clostridioides difficile	cdifficile	54	1	4	7	1
709	GCA_025532625.1	ASM2553262v1	Clostridioides difficile	1496	NA	HP56	NA	NA	NA	NA	NCBI Prokaryotic Genome Annotation Pipeline (PGAP)	4055879	NA	Contig	2022-10-03	JACFUS01	259521	NA	NA	NA	NA	NA	NA	NA	NA	Illumina HiSeq	the First Affiliated Hospital of Medicine School, Zhejiang University	PRJNA647668	SAMN15595067	3668	3565	49	NA	Peptostreptococcaceae	100	NA	15595067	2019	China	Homo sapiens	NA	Clostridioides difficile	Microbe sample from Clostridioides difficile	cdifficile	3	1	1	2	1
710	GCA_025532575.1	ASM2553257v1	Clostridioides difficile	1496	NA	HP58	NA	NA	NA	NA	NCBI Prokaryotic Genome Annotation Pipeline (PGAP)	4054660	NA	Scaffold	2022-10-03	JACFUQ01	259519	259519	38	NA	NA	NA	NA	NA	NA	Illumina HiSeq	the First Affiliated Hospital of Medicine School, Zhejiang University	PRJNA647668	SAMN15595069	3672	3559	50	NA	Peptostreptococcaceae	100	NA	15595069	2019	China	Homo sapiens	NA	Clostridioides difficile	Microbe sample from Clostridioides difficile	cdifficile	3	1	1	2	1
711	GCA_025533675.1	ASM2553367v1	Clostridioides difficile	1496	NA	HP4	NA	NA	NA	NA	NCBI Prokaryotic Genome Annotation Pipeline (PGAP)	4053926	NA	Scaffold	2022-10-03	JACFWR01	259519	259519	42	NA	NA	NA	NA	NA	NA	Illumina HiSeq	the First Affiliated Hospital of Medicine School, Zhejiang University	PRJNA647668	SAMN15595016	3692	3571	52	NA	Peptostreptococcaceae	100	NA	15595016	2019	China	Homo sapiens	NA	Clostridioides difficile	Microbe sample from Clostridioides difficile	cdifficile	3	1	1	2	1
712	GCA_025533455.1	ASM2553345v1	Clostridioides difficile	1496	NA	HP18	NA	NA	NA	NA	NCBI Prokaryotic Genome Annotation Pipeline (PGAP)	4068230	NA	Contig	2022-10-03	JACFWD01	259505	NA	NA	NA	NA	NA	NA	NA	NA	Illumina HiSeq	the First Affiliated Hospital of Medicine School, Zhejiang University	PRJNA647668	SAMN15595030	3714	3595	54	NA	Peptostreptococcaceae	100	NA	15595030	2018	China	Homo sapiens	NA	Clostridioides difficile	Microbe sample from Clostridioides difficile	cdifficile	3	1	1	2	1
713	GCA_038755305.1	ASM3875530v1	Clostridioides difficile	1496	NA	Cdif_IE22_2222	NA	NA	NA	NA	NA	4280910	NA	Scaffold	2024-04-30	JBBBMP01	259498	279458	72	NA	NA	NA	NA	NA	NA	Illumina MiSeq	Public Health Laboratory	PRJNA1063640	SAMN39402621	NA	NA	NA	NA	Peptostreptococcaceae	100	NA	39402621	2022	Ireland	Homo sapiens	NA	Clostridioides difficile	Pathogen: clinical or host-associated sample from Clostridioides difficile	cdifficile	46	4	1	6	1
714	GCA_025532415.1	ASM2553241v1	Clostridioides difficile	1496	NA	HE8	NA	NA	NA	NA	NCBI Prokaryotic Genome Annotation Pipeline (PGAP)	4053897	NA	Contig	2022-10-03	JACFUI01	259448	NA	NA	NA	NA	NA	NA	NA	NA	Illumina HiSeq	the First Affiliated Hospital of Medicine School, Zhejiang University	PRJNA647668	SAMN15595077	3671	3560	49	NA	Peptostreptococcaceae	100	NA	15595077	2019	China	Non-Homo sapiens	NA	Clostridioides difficile	Microbe sample from Clostridioides difficile	cdifficile	3	1	1	2	1
715	GCA_036698555.1	ASM3669855v1	Clostridioides difficile	1496	NA	429	NA	NA	NA	NA	NA	4122973	NA	Contig	2024-02-19	JAJBXM01	259403	NA	NA	NA	NA	NA	NA	NA	NA	Illumina HiSeq	University of California at Davis	PRJNA203445	SAMN21923222	NA	NA	NA	NA	Peptostreptococcaceae	99.34	NA	21923222	2017	Mexico	Homo sapiens	NA	Clostridioides difficile	Pathogen: clinical or host-associated sample from Clostridioides difficile	cdifficile	55	1	1	6	6
716	GCA_900689705.1	8080_2#81	Clostridioides difficile	1496	NA	078NET082	NA	NA	NA	NA	Annotation submitted by SC	4171327	NA	Contig	2019-02-21	CAADBY01	259265	NA	NA	NA	NA	NA	NA	NA	NA	NA	SC	PRJEB3012	SAMEA1710702	3917	3844	NA	NA	Peptostreptococcaceae	100	NA	1992214	NA	United Kingdom	Non-Homo sapiens	NA	Clostridioides difficile	8080_2#81	cdifficile	15	1	1	6	1
717	GCA_028596955.1	ASM2859695v1	Clostridioides difficile	1496	NA	T501	NA	NA	NA	NA	NCBI Prokaryotic Genome Annotation Pipeline (PGAP)	3905538	NA	Contig	2023-02-12	JAQRJC01	259015	NA	NA	NA	NA	NA	NA	NA	NA	Illumina MiSeq	University College Dublin	PRJNA907009	SAMN31945744	3652	3482	48	NA	Peptostreptococcaceae	100	0.66	31945744	2021	Ireland	Non-Homo sapiens	NA	Clostridioides difficile	Pathogen: environmental/food/other sample from Clostridioides difficile	cdifficile	11	5	8	5	11
718	GCA_025532285.1	ASM2553228v1	Clostridioides difficile	1496	NA	HP62	NA	NA	NA	NA	NCBI Prokaryotic Genome Annotation Pipeline (PGAP)	4279366	NA	Scaffold	2022-10-03	JAGDLW01	258812	282624	115	NA	NA	NA	NA	NA	NA	Illumina HiSeq	the First Affiliated Hospital of Medicine School, Zhejiang University	PRJNA647668	SAMN18299462	4012	3776	83	NA	Peptostreptococcaceae	100	NA	18299462	2017	China	Homo sapiens	NA	Clostridioides difficile	Microbe sample from Clostridioides difficile	cdifficile	35	2	5	8	1
719	GCA_038756585.1	ASM3875658v1	Clostridioides difficile	1496	NA	Cdif_IE22_0186	NA	NA	NA	NA	NA	4373533	NA	Contig	2024-04-30	JBBBNR01	258522	NA	NA	NA	NA	NA	NA	NA	NA	Illumina MiSeq	Public Health Laboratory	PRJNA1063640	SAMN39402593	NA	NA	NA	NA	Peptostreptococcaceae	100	NA	39402593	2022	Ireland	Homo sapiens	NA	Clostridioides difficile	Pathogen: clinical or host-associated sample from Clostridioides difficile	cdifficile	-	1	7	2	1
720	GCA_900687575.1	7614_4#57	Clostridioides difficile	1496	NA	lsh21	NA	NA	NA	NA	Annotation submitted by SC	4025312	NA	Scaffold	2019-02-20	CAADAD01	258256	262506	41	NA	NA	NA	NA	NA	NA	NA	SC	PRJEB2101	SAMEA1402341	3689	3599	NA	NA	Peptostreptococcaceae	100	NA	1038249	NA	United Kingdom	Non-Homo sapiens	NA	Clostridioides difficile	7614_4#57	cdifficile	139	2	1	2	1
721	GCA_900164885.1	16852_2#71	Clostridioides difficile	1496	NA	VRECD0080	NA	NA	NA	NA	Annotation submitted by SC	4174470	NA	Scaffold	2017-02-15	FUOM01	258131	262725	44	NA	NA	NA	NA	NA	NA	NA	SC	PRJEB8767	SAMEA3375043	3867	3767	NA	NA	Peptostreptococcaceae	100	NA	4106802	2014	United Kingdom	Homo sapiens	NA	Clostridioides difficile	16852_2#71	cdifficile	29	1	1	2	16
722	GCA_900688305.1	7614_7#39	Clostridioides difficile	1496	NA	clo41	NA	NA	NA	NA	Annotation submitted by SC	4459648	NA	Contig	2019-02-21	CAADAR01	257986	NA	NA	NA	NA	NA	NA	NA	NA	NA	SC	PRJEB2101	SAMEA1402349	4219	4148	NA	NA	Peptostreptococcaceae	100	NA	1038231	NA	United Kingdom	Non-Homo sapiens	NA	Clostridioides difficile	7614_7#39	cdifficile	6	2	1	6	1
723	GCA_002302285.1	ASM230228v1	Clostridioides difficile	1496	NA	6632-NonSp/ST3	NA	NA	NA	NA	NCBI Prokaryotic Genome Annotation Pipeline (PGAP)	4128812	NA	Contig	2017-09-14	MPEM01	257895	NA	NA	NA	NA	NA	NA	NA	NA	Illumina MiSeq	Ann & Robert H. Lurie Children's Hospital of Chicago	PRJNA340238	SAMN05710915	3861	3694	38	NA	Peptostreptococcaceae	99.34	NA	5710915	2013	United States	Homo sapiens	NA	Clostridioides difficile	6632	cdifficile	3	1	1	2	1
724	GCA_900166285.1	11670_1#61	Clostridioides difficile	1496	NA	CD58	NA	NA	NA	NA	Annotation submitted by SC	4196484	NA	Scaffold	2017-02-15	FUTW01	257773	383688	32	NA	NA	NA	NA	NA	NA	NA	SC	PRJEB4347	SAMEA2239409	3868	3796	NA	NA	Peptostreptococcaceae	100	NA	2663268	2014	United Kingdom	Non-Homo sapiens	NA	Clostridioides difficile	11670_1#61	cdifficile	17	1	1	2	1
725	GCA_019067085.1	ASM1906708v1	Clostridioides difficile	1496	NA	CCUG37785	NA	NA	NA	NA	NA	4095098	NA	Scaffold	2021-06-30	JAGKRT01	257480	323436	31	NA	NA	NA	NA	NA	NA	Illumina	University of South Florida	PRJNA719867	SAMN18623022	NA	NA	NA	NA	Peptostreptococcaceae	100	NA	18623022	NA	Belgium	Homo sapiens	NA	Clostridioides difficile	Pathogen: clinical or host-associated sample from Clostridioides difficile	cdifficile	3	1	1	2	1
726	GCA_036441895.1	ASM3644189v1	Clostridioides difficile	1496	NA	Cd230RD	NA	NA	NA	NA	NCBI Prokaryotic Genome Annotation Pipeline (PGAP)	4311125	NA	Contig	2024-02-07	JAZGZA01	257381	NA	NA	NA	NA	NA	NA	NA	NA	Illumina NovaSeq	National Center of Infectious and Parasitic Diseases	PRJNA1072280	SAMN39740671	4013	3926	28	NA	Peptostreptococcaceae	99.34	NA	39740671	2021	Bulgaria	Homo sapiens	NA	Clostridioides difficile	Pathogen: clinical or host-associated sample from Clostridioides difficile	cdifficile	3	1	1	2	1
727	GCA_036442325.1	ASM3644232v1	Clostridioides difficile	1496	NA	Cd224RD	NA	NA	NA	NA	NCBI Prokaryotic Genome Annotation Pipeline (PGAP)	4307405	NA	Contig	2024-02-07	JAZGZC01	257381	NA	NA	NA	NA	NA	NA	NA	NA	Illumina NovaSeq	National Center of Infectious and Parasitic Diseases	PRJNA1072280	SAMN39740669	4002	3912	30	NA	Peptostreptococcaceae	99.34	NA	39740669	2021	Bulgaria	Homo sapiens	NA	Clostridioides difficile	Pathogen: clinical or host-associated sample from Clostridioides difficile	cdifficile	3	1	1	2	1
728	GCA_025533495.1	ASM2553349v1	Clostridioides difficile	1496	NA	HP12	NA	NA	NA	NA	NCBI Prokaryotic Genome Annotation Pipeline (PGAP)	4098742	NA	Scaffold	2022-10-03	JACFWJ01	257330	257330	54	NA	NA	NA	NA	NA	NA	Illumina HiSeq	the First Affiliated Hospital of Medicine School, Zhejiang University	PRJNA647668	SAMN15595024	3755	3643	48	NA	Peptostreptococcaceae	100	NA	15595024	2019	China	Homo sapiens	NA	Clostridioides difficile	Microbe sample from Clostridioides difficile	cdifficile	3	1	1	2	1
729	GCA_017310775.1	ASM1731077v1	Clostridioides difficile	1496	NA	BfR-CL00264	NA	NA	NA	NA	NA	4208124	NA	Contig	2021-03-09	JAFBLV01	257267	NA	NA	NA	NA	NA	NA	NA	NA	Illumina NextSeq	The German Federal Institute of Risk Assessment (BfR)	PRJNA698795	SAMN17736586	NA	NA	NA	NA	Peptostreptococcaceae	100	NA	17736586	2018	Germany	Non-Homo sapiens	NA	Clostridioides difficile	Pathogen: environmental/food/other sample from Clostridioides difficile	cdifficile	3	1	1	2	1
730	GCA_017311045.1	ASM1731104v1	Clostridioides difficile	1496	NA	BfR-CL00194	NA	NA	NA	NA	NA	4207203	NA	Contig	2021-03-09	JAFBML01	257267	NA	NA	NA	NA	NA	NA	NA	NA	Illumina NextSeq	The German Federal Institute of Risk Assessment (BfR)	PRJNA698795	SAMN17736570	NA	NA	NA	NA	Peptostreptococcaceae	100	NA	17736570	2018	Germany	Non-Homo sapiens	NA	Clostridioides difficile	Pathogen: environmental/food/other sample from Clostridioides difficile	cdifficile	3	1	1	2	1
731	GCA_025532475.1	ASM2553247v1	Clostridioides difficile	1496	NA	HE5	NA	NA	NA	NA	NCBI Prokaryotic Genome Annotation Pipeline (PGAP)	4110795	NA	Scaffold	2022-10-03	JACFUL01	257217	257217	47	NA	NA	NA	NA	NA	NA	Illumina HiSeq	the First Affiliated Hospital of Medicine School, Zhejiang University	PRJNA647668	SAMN15595074	3771	3648	48	NA	Peptostreptococcaceae	100	NA	15595074	2018	China	Non-Homo sapiens	NA	Clostridioides difficile	Microbe sample from Clostridioides difficile	cdifficile	3	1	1	2	1
732	GCA_025533695.1	ASM2553369v1	Clostridioides difficile	1496	NA	HP3	NA	NA	NA	NA	NCBI Prokaryotic Genome Annotation Pipeline (PGAP)	4109870	NA	Scaffold	2022-10-03	JACFWS01	257217	300468	43	NA	NA	NA	NA	NA	NA	Illumina HiSeq	the First Affiliated Hospital of Medicine School, Zhejiang University	PRJNA647668	SAMN15595015	3766	3646	48	NA	Peptostreptococcaceae	100	NA	15595015	2018	China	Homo sapiens	NA	Clostridioides difficile	Microbe sample from Clostridioides difficile	cdifficile	3	1	1	2	1
733	GCA_025532815.1	ASM2553281v1	Clostridioides difficile	1496	NA	HP49	NA	NA	NA	NA	NCBI Prokaryotic Genome Annotation Pipeline (PGAP)	4109934	NA	Scaffold	2022-10-03	JACFUZ01	257165	297718	51	NA	NA	NA	NA	NA	NA	Illumina HiSeq	the First Affiliated Hospital of Medicine School, Zhejiang University	PRJNA647668	SAMN15595060	3773	3642	46	NA	Peptostreptococcaceae	100	NA	15595060	2018	China	Homo sapiens	NA	Clostridioides difficile	Microbe sample from Clostridioides difficile	cdifficile	3	1	1	2	1
734	GCA_017310865.1	ASM1731086v1	Clostridioides difficile	1496	NA	BfR-CL00254	NA	NA	NA	NA	NA	4229273	NA	Contig	2021-03-09	JAFBMC01	256649	NA	NA	NA	NA	NA	NA	NA	NA	Illumina NextSeq	The German Federal Institute of Risk Assessment (BfR)	PRJNA698795	SAMN17736579	NA	NA	NA	NA	Peptostreptococcaceae	100	NA	17736579	2018	Germany	Non-Homo sapiens	NA	Clostridioides difficile	Pathogen: environmental/food/other sample from Clostridioides difficile	cdifficile	-	1	1	6	1
735	GCA_034188645.1	ASM3418864v1	Clostridioides difficile	1496	NA	SHC0020	NA	NA	NA	NA	NCBI Prokaryotic Genome Annotation Pipeline (PGAP)	4207619	NA	Contig	2023-12-07	JAXHRO01	255476	NA	NA	NA	NA	NA	NA	NA	NA	Illumina NovaSeq	Children's Hospital of Shanghai	PRJNA1047048	SAMN38512544	3847	3762	46	NA	Peptostreptococcaceae	100	NA	38512544	2019	China	Homo sapiens	NA	Clostridioides difficile	Microbe sample from Clostridioides difficile	cdifficile	69	1	1	7	1
736	GCA_025532555.1	ASM2553255v1	Clostridioides difficile	1496	NA	HE3	NA	NA	NA	NA	NCBI Prokaryotic Genome Annotation Pipeline (PGAP)	4093094	NA	Scaffold	2022-10-03	JACFUN01	255352	255352	64	NA	NA	NA	NA	NA	NA	Illumina HiSeq	the First Affiliated Hospital of Medicine School, Zhejiang University	PRJNA647668	SAMN15595072	3757	3639	45	NA	Peptostreptococcaceae	100	NA	15595072	2019	China	Non-Homo sapiens	NA	Clostridioides difficile	Microbe sample from Clostridioides difficile	cdifficile	3	1	1	2	1
737	GCA_900165305.1	16780_8#77	Clostridioides difficile	1496	NA	VRECD0153	NA	NA	NA	NA	Annotation submitted by SC	4225485	NA	Scaffold	2017-02-15	FUQA01	255099	343945	55	NA	NA	NA	NA	NA	NA	NA	SC	PRJEB8767	SAMEA3375143	3884	3795	NA	NA	Peptostreptococcaceae	100	NA	4089522	2014	United Kingdom	Non-Homo sapiens	NA	Clostridioides difficile	16780_8#77	cdifficile	9	1	1	6	1
738	GCA_901004585.1	7614_4#68	Clostridioides difficile	1496	NA	lsh32	NA	NA	NA	NA	Annotation submitted by SC	4057976	NA	Contig	2019-05-29	CAAJVG01	254996	NA	NA	NA	NA	NA	NA	NA	NA	NA	SC	PRJEB2101	SAMEA1402362	3697	3614	NA	NA	Peptostreptococcaceae	100	NA	1038260	NA	United Kingdom	Non-Homo sapiens	NA	Clostridioides difficile	7614_4#68	cdifficile	2	1	1	2	1
739	GCA_034188825.1	ASM3418882v1	Clostridioides difficile	1496	NA	SHC0027	NA	NA	NA	NA	NCBI Prokaryotic Genome Annotation Pipeline (PGAP)	4154678	NA	Contig	2023-12-07	JAXHRH01	254904	NA	NA	NA	NA	NA	NA	NA	NA	Illumina NovaSeq	Children's Hospital of Shanghai	PRJNA1047048	SAMN38512551	3783	3687	51	NA	Peptostreptococcaceae	100	NA	38512551	2019	China	Homo sapiens	NA	Clostridioides difficile	Microbe sample from Clostridioides difficile	cdifficile	129	1	3	6	1
740	GCA_900689605.1	8080_2#74	Clostridioides difficile	1496	NA	078NET075	NA	NA	NA	NA	Annotation submitted by SC	4183120	NA	Contig	2019-02-21	CAADBW01	254564	NA	NA	NA	NA	NA	NA	NA	NA	NA	SC	PRJEB3012	SAMEA1710801	3844	3765	NA	NA	Peptostreptococcaceae	100	NA	1992207	NA	United Kingdom	Non-Homo sapiens	NA	Clostridioides difficile	8080_2#74	cdifficile	2	1	1	2	1
741	GCA_038755495.1	ASM3875549v1	Clostridioides difficile	1496	NA	Cdif_IE22_1437	NA	NA	NA	NA	NA	4269173	NA	Scaffold	2024-04-30	JBBBMX01	254256	254256	65	NA	NA	NA	NA	NA	NA	Illumina MiSeq	Public Health Laboratory	PRJNA1063640	SAMN39402613	NA	NA	NA	NA	Peptostreptococcaceae	100	NA	39402613	2022	Ireland	Homo sapiens	NA	Clostridioides difficile	Pathogen: clinical or host-associated sample from Clostridioides difficile	cdifficile	18	1	1	2	5
742	GCA_901004965.1	7614_7#34	Clostridioides difficile	1496	NA	clo36	NA	NA	NA	NA	Annotation submitted by SC	4132079	NA	Contig	2019-05-31	CAAJWR01	253715	NA	NA	NA	NA	NA	NA	NA	NA	NA	SC	PRJEB2101	SAMEA1402396	3796	3714	NA	NA	Peptostreptococcaceae	100	NA	1038226	NA	United Kingdom	Non-Homo sapiens	NA	Clostridioides difficile	7614_7#34	cdifficile	2	1	1	2	1
743	GCA_900165265.1	16780_8#72	Clostridioides difficile	1496	NA	VRECD0095	NA	NA	NA	NA	Annotation submitted by SC	4174911	NA	Scaffold	2017-02-15	FUPX01	253367	257511	28	NA	NA	NA	NA	NA	NA	NA	SC	PRJEB8767	SAMEA3375138	3891	3791	NA	NA	Peptostreptococcaceae	100	NA	4089517	2014	United Kingdom	Non-Homo sapiens	NA	Clostridioides difficile	16780_8#72	cdifficile	36	2	1	2	3
744	GCA_002302115.1	ASM230211v1	Clostridioides difficile	1496	NA	7455-A/ST43	NA	NA	NA	NA	NCBI Prokaryotic Genome Annotation Pipeline (PGAP)	4224258	NA	Contig	2017-09-14	MPGA01	253346	NA	NA	NA	NA	NA	NA	NA	NA	Illumina MiSeq	Ann & Robert H. Lurie Children's Hospital of Chicago	PRJNA340238	SAMN05710926	3973	3787	58	NA	Peptostreptococcaceae	99.34	NA	5710926	2013	United States	Homo sapiens	NA	Clostridioides difficile	7455	cdifficile	43	1	7	6	1
745	GCA_900164895.1	16852_2#69	Clostridioides difficile	1496	NA	VRECD0077	NA	NA	NA	NA	Annotation submitted by SC	4320124	NA	Scaffold	2017-02-15	FUOL01	253248	278078	56	NA	NA	NA	NA	NA	NA	NA	SC	PRJEB8767	SAMEA3375041	4071	3968	NA	NA	Peptostreptococcaceae	100	NA	4106800	2014	United Kingdom	Homo sapiens	NA	Clostridioides difficile	16852_2#69	cdifficile	75	7	3	13	1
746	GCA_025533375.1	ASM2553337v1	Clostridioides difficile	1496	NA	HP17	NA	NA	NA	NA	NCBI Prokaryotic Genome Annotation Pipeline (PGAP)	4182090	NA	Scaffold	2022-10-03	JACFWE01	252928	275089	65	NA	NA	NA	NA	NA	NA	Illumina HiSeq	the First Affiliated Hospital of Medicine School, Zhejiang University	PRJNA647668	SAMN15595029	3842	3720	57	NA	Peptostreptococcaceae	100	NA	15595029	2018	China	Homo sapiens	NA	Clostridioides difficile	Microbe sample from Clostridioides difficile	cdifficile	48	1	1	2	1
747	GCA_900164875.1	16852_2#67	Clostridioides difficile	1496	NA	VRECD0075	NA	NA	NA	NA	Annotation submitted by SC	4329146	NA	Scaffold	2017-02-15	FUOK01	252309	334296	43	NA	NA	NA	NA	NA	NA	NA	SC	PRJEB8767	SAMEA3375039	4054	3954	NA	NA	Peptostreptococcaceae	100	NA	4106798	2014	United Kingdom	Homo sapiens	NA	Clostridioides difficile	16852_2#67	cdifficile	14	1	1	2	1
748	GCA_900692305.1	9221_6#41	Clostridioides difficile	1496	NA	SWE007	NA	NA	NA	NA	Annotation submitted by SC	4375417	NA	Scaffold	2019-02-21	CAADEN01	252266	265541	51	NA	NA	NA	NA	NA	NA	NA	SC	PRJEB3012	SAMEA1710442	4080	3990	NA	NA	Peptostreptococcaceae	100	NA	2009969	NA	Sweden	Non-Homo sapiens	NA	Clostridioides difficile	9221_6#41	cdifficile	35	2	5	8	1
749	GCA_007001645.1	ASM700164v1	Clostridioides difficile	1496	NA	LC4-009-0	NA	NA	NA	NA	NCBI Prokaryotic Genome Annotation Pipeline (PGAP)	4356804	NA	Contig	2019-07-15	SEQU01	251971	NA	NA	NA	NA	NA	NA	NA	NA	Illumina HiSeq	Ann & Robert H. Lurie Children's Hospital of Chicago	PRJNA518899	SAMN10775314	4133	3962	99	NA	Peptostreptococcaceae	100	NA	10775314	2016	United States	Homo sapiens	NA	Clostridioides difficile	Pathogen: clinical or host-associated sample from Clostridioides difficile	cdifficile	6	2	1	6	1
750	GCA_900165285.1	16780_8#74	Clostridioides difficile	1496	NA	VRECD0117	NA	NA	NA	NA	Annotation submitted by SC	4190551	NA	Scaffold	2017-02-15	FUPZ01	251813	265627	41	NA	NA	NA	NA	NA	NA	NA	SC	PRJEB8767	SAMEA3375140	3868	3773	NA	NA	Peptostreptococcaceae	100	NA	4089519	2014	United Kingdom	Non-Homo sapiens	NA	Clostridioides difficile	16780_8#74	cdifficile	14	1	1	2	1
751	GCA_036698515.1	ASM3669851v1	Clostridioides difficile	1496	NA	424	NA	NA	NA	NA	NA	4214507	NA	Contig	2024-02-19	JAJBXN01	251517	NA	NA	NA	NA	NA	NA	NA	NA	Illumina HiSeq	University of California at Davis	PRJNA203445	SAMN21923221	NA	NA	NA	NA	Peptostreptococcaceae	100	NA	21923221	2017	Mexico	Homo sapiens	NA	Clostridioides difficile	Pathogen: clinical or host-associated sample from Clostridioides difficile	cdifficile	245	1	5	6	1
752	GCA_024260285.1	ASM2426028v1	Clostridioides difficile	1496	NA	342	NA	NA	NA	NA	NCBI Prokaryotic Genome Annotation Pipeline (PGAP)	4094762	NA	Contig	2022-07-13	JANCKL01	251284	NA	NA	NA	NA	NA	NA	NA	NA	Illumina MiSeq	Instituto de Pesquisa Pele Pequeno Principe	PRJNA785542	SAMN25042576	3701	3624	52	NA	Peptostreptococcaceae	99.34	NA	25042576	2018	Brazil	Homo sapiens	NA	Clostridioides difficile	Pathogen: clinical or host-associated sample from Clostridioides difficile	cdifficile	42	1	1	2	1
753	GCA_900688085.1	7614_7#25	Clostridioides difficile	1496	NA	clo26	NA	NA	NA	NA	Annotation submitted by SC	4351671	NA	Contig	2019-02-21	CAADAK01	251237	NA	NA	NA	NA	NA	NA	NA	NA	NA	SC	PRJEB2101	SAMEA1402418	4026	3981	NA	NA	Peptostreptococcaceae	100	NA	1038217	NA	United Kingdom	Non-Homo sapiens	NA	Clostridioides difficile	7614_7#25	cdifficile	10	2	1	2	1
754	GCA_028597455.1	ASM2859745v1	Clostridioides difficile	1496	NA	T29	NA	NA	NA	NA	NCBI Prokaryotic Genome Annotation Pipeline (PGAP)	3939773	NA	Contig	2023-02-12	JAQRJZ01	250913	NA	NA	NA	NA	NA	NA	NA	NA	Illumina MiSeq	University College Dublin	PRJNA907009	SAMN31945721	3708	3537	49	NA	Peptostreptococcaceae	100	0.68	31945721	2021	Ireland	Non-Homo sapiens	NA	Clostridioides difficile	Pathogen: environmental/food/other sample from Clostridioides difficile	cdifficile	11	5	8	5	11
755	GCA_028596735.1	ASM2859673v1	Clostridioides difficile	1496	NA	T254	NA	NA	NA	NA	NCBI Prokaryotic Genome Annotation Pipeline (PGAP)	3891000	NA	Contig	2023-02-12	JAQRIS01	250874	NA	NA	NA	NA	NA	NA	NA	NA	Illumina MiSeq	University College Dublin	PRJNA907009	SAMN31945754	3639	3473	47	NA	Peptostreptococcaceae	100	NA	31945754	2021	Ireland	Non-Homo sapiens	NA	Clostridioides difficile	Pathogen: environmental/food/other sample from Clostridioides difficile	cdifficile	11	5	8	5	11
756	GCA_028596815.1	ASM2859681v1	Clostridioides difficile	1496	NA	T51	NA	NA	NA	NA	NCBI Prokaryotic Genome Annotation Pipeline (PGAP)	3977879	NA	Contig	2023-02-12	JAQRIT01	250783	NA	NA	NA	NA	NA	NA	NA	NA	Illumina MiSeq	University College Dublin	PRJNA907009	SAMN31945753	3802	3629	52	NA	Peptostreptococcaceae	100	2.65	31945753	2021	Ireland	Non-Homo sapiens	NA	Clostridioides difficile	Pathogen: environmental/food/other sample from Clostridioides difficile	cdifficile	11	5	8	5	11
757	GCA_028597335.1	ASM2859733v1	Clostridioides difficile	1496	NA	T47	NA	NA	NA	NA	NCBI Prokaryotic Genome Annotation Pipeline (PGAP)	3937666	NA	Contig	2023-02-12	JAQRJW01	250743	NA	NA	NA	NA	NA	NA	NA	NA	Illumina MiSeq	University College Dublin	PRJNA907009	SAMN31945724	3709	3539	52	NA	Peptostreptococcaceae	100	NA	31945724	2021	Ireland	Non-Homo sapiens	NA	Clostridioides difficile	Pathogen: environmental/food/other sample from Clostridioides difficile	cdifficile	11	5	8	5	11
758	GCA_025533595.1	ASM2553359v1	Clostridioides difficile	1496	NA	HP8	NA	NA	NA	NA	NCBI Prokaryotic Genome Annotation Pipeline (PGAP)	4217619	NA	Scaffold	2022-10-03	JACFWN01	250592	250592	80	NA	NA	NA	NA	NA	NA	Illumina HiSeq	the First Affiliated Hospital of Medicine School, Zhejiang University	PRJNA647668	SAMN15595020	3912	3783	68	NA	Peptostreptococcaceae	99.78	NA	15595020	2019	China	Homo sapiens	NA	Clostridioides difficile	Microbe sample from Clostridioides difficile	cdifficile	35	2	5	8	1
759	GCA_028597095.1	ASM2859709v1	Clostridioides difficile	1496	NA	T496	NA	NA	NA	NA	NCBI Prokaryotic Genome Annotation Pipeline (PGAP)	3895256	NA	Contig	2023-02-12	JAQRJH01	250578	NA	NA	NA	NA	NA	NA	NA	NA	Illumina MiSeq	University College Dublin	PRJNA907009	SAMN31945739	3642	3480	48	NA	Peptostreptococcaceae	100	0.02	31945739	2021	Ireland	Non-Homo sapiens	NA	Clostridioides difficile	Pathogen: environmental/food/other sample from Clostridioides difficile	cdifficile	11	5	8	5	11
760	GCA_900165985.1	11670_1#65	Clostridioides difficile	1496	NA	CD62	NA	NA	NA	NA	Annotation submitted by SC	4067368	NA	Scaffold	2017-02-15	FUSR01	250323	405787	27	NA	NA	NA	NA	NA	NA	NA	SC	PRJEB4347	SAMEA2239413	3718	3645	NA	NA	Peptostreptococcaceae	99.34	NA	2663272	2014	United Kingdom	Non-Homo sapiens	NA	Clostridioides difficile	11670_1#65	cdifficile	55	1	1	6	6
761	GCA_038754955.1	ASM3875495v1	Clostridioides difficile	1496	NA	Cdif_IE22_3057	NA	NA	NA	NA	NA	4073267	NA	Contig	2024-04-30	JBBBME01	250172	NA	NA	NA	NA	NA	NA	NA	NA	Illumina MiSeq	Public Health Laboratory	PRJNA1063640	SAMN39402632	NA	NA	NA	NA	Peptostreptococcaceae	99.34	NA	39402632	2022	Ireland	Homo sapiens	NA	Clostridioides difficile	Pathogen: clinical or host-associated sample from Clostridioides difficile	cdifficile	42	1	1	2	1
762	GCA_034188585.1	ASM3418858v1	Clostridioides difficile	1496	NA	SHC0039	NA	NA	NA	NA	NCBI Prokaryotic Genome Annotation Pipeline (PGAP)	4075596	NA	Contig	2023-12-07	JAXHQV01	249964	NA	NA	NA	NA	NA	NA	NA	NA	Illumina NovaSeq	Children's Hospital of Shanghai	PRJNA1047048	SAMN38512563	3680	3607	41	NA	Peptostreptococcaceae	100	NA	38512563	2020	China	Homo sapiens	NA	Clostridioides difficile	Microbe sample from Clostridioides difficile	cdifficile	3	1	1	2	1
763	GCA_900096015.1	ASM90009601v1	Clostridioides difficile	1496	NA	NA	NA	NA	CD105HS20	NA	NA	4189213	NA	Scaffold	2018-04-17	FMLA01	249862	476371	36	NA	NA	NA	NA	NA	NA	NA	University of Leicester	PRJEB13566	SAMEA4428067	NA	NA	NA	NA	Peptostreptococcaceae	100	NA	8935121	NA	NA	Non-Homo sapiens	NA	Clostridioides difficile	Draft genome assemblies for UK C. difficile isolates	cdifficile	6	2	1	6	1
764	GCA_900687955.1	7614_4#69	Clostridioides difficile	1496	NA	lsh33	NA	NA	NA	NA	Annotation submitted by SC	4233769	NA	Contig	2019-02-21	CAADAI01	249768	NA	NA	NA	NA	NA	NA	NA	NA	NA	SC	PRJEB2101	SAMEA1402381	3921	3838	NA	NA	Peptostreptococcaceae	100	NA	1038261	NA	Ireland	Non-Homo sapiens	NA	Clostridioides difficile	7614_4#69	cdifficile	12	1	1	6	4
765	GCA_025533515.1	ASM2553351v1	Clostridioides difficile	1496	NA	HP11	NA	NA	NA	NA	NCBI Prokaryotic Genome Annotation Pipeline (PGAP)	4177884	NA	Scaffold	2022-10-03	JACFWK01	249632	270264	37	NA	NA	NA	NA	NA	NA	Illumina HiSeq	the First Affiliated Hospital of Medicine School, Zhejiang University	PRJNA647668	SAMN15595023	3825	3702	60	NA	Peptostreptococcaceae	100	NA	15595023	2019	China	Homo sapiens	NA	Clostridioides difficile	Microbe sample from Clostridioides difficile	cdifficile	670	1	1	2	1
766	GCA_901005845.1	8140_6#21	Clostridioides difficile	1496	NA	LSHTM-21	NA	NA	NA	NA	Annotation submitted by SC	4160345	NA	Contig	2019-05-31	CAAKAC01	249445	NA	NA	NA	NA	NA	NA	NA	NA	NA	SC	PRJEB3035	SAMEA1531832	3793	3726	NA	NA	Peptostreptococcaceae	100	NA	1759509	NA	United Kingdom	Non-Homo sapiens	NA	Clostridioides difficile	8140_6#21	cdifficile	37	3	7	3	8
767	GCA_901006355.1	8140_6#87	Clostridioides difficile	1496	NA	LSHTM-87	NA	NA	NA	NA	Annotation submitted by SC	4210364	NA	Contig	2019-06-01	CAAKBZ01	249394	NA	NA	NA	NA	NA	NA	NA	NA	NA	SC	PRJEB3035	SAMEA1531910	3884	3811	NA	NA	Peptostreptococcaceae	100	NA	1759553	NA	Poland	Non-Homo sapiens	NA	Clostridioides difficile	8140_6#87	cdifficile	37	3	7	3	8
768	GCA_900690155.1	8140_6#4	Clostridioides difficile	1496	NA	LSHTM-4	NA	NA	NA	NA	Annotation submitted by SC	4149432	NA	Contig	2019-02-21	CAADCN01	249334	NA	NA	NA	NA	NA	NA	NA	NA	NA	SC	PRJEB3035	SAMEA1531867	3784	3710	NA	NA	Peptostreptococcaceae	100	NA	1759498	NA	United Kingdom	Non-Homo sapiens	NA	Clostridioides difficile	8140_6#4	cdifficile	37	3	7	3	8
769	GCA_034188485.1	ASM3418848v1	Clostridioides difficile	1496	NA	SHC0017	NA	NA	NA	NA	NCBI Prokaryotic Genome Annotation Pipeline (PGAP)	4254372	NA	Contig	2023-12-07	JAXHRR01	248792	NA	NA	NA	NA	NA	NA	NA	NA	Illumina NovaSeq	Children's Hospital of Shanghai	PRJNA1047048	SAMN38512541	3931	3833	54	NA	Peptostreptococcaceae	100	NA	38512541	2020	China	Homo sapiens	NA	Clostridioides difficile	Microbe sample from Clostridioides difficile	cdifficile	54	1	4	7	1
770	GCA_900692345.1	9221_6#39	Clostridioides difficile	1496	NA	SWE005	NA	NA	NA	NA	Annotation submitted by SC	4355420	NA	Scaffold	2019-02-21	CAADEO01	248698	248698	69	NA	NA	NA	NA	NA	NA	NA	SC	PRJEB3012	SAMEA1710482	4019	3934	NA	NA	Peptostreptococcaceae	100	NA	2009967	NA	Sweden	Non-Homo sapiens	NA	Clostridioides difficile	9221_6#39	cdifficile	35	2	5	8	1
771	GCA_007002095.1	ASM700209v1	Clostridioides difficile	1496	NA	LC3P-127-2	NA	NA	NA	NA	NCBI Prokaryotic Genome Annotation Pipeline (PGAP)	4187773	NA	Contig	2019-07-15	SEPX01	248558	NA	NA	NA	NA	NA	NA	NA	NA	Illumina MiSeq	Ann & Robert H. Lurie Children's Hospital of Chicago	PRJNA518899	SAMN10775269	4042	3821	99	NA	Peptostreptococcaceae	100	NA	10775269	2017	United States	Homo sapiens	NA	Clostridioides difficile	Pathogen: clinical or host-associated sample from Clostridioides difficile	cdifficile	29	1	1	2	16
772	GCA_025533775.1	ASM2553377v1	Clostridioides difficile	1496	NA	HP2	NA	NA	NA	NA	NCBI Prokaryotic Genome Annotation Pipeline (PGAP)	4207957	NA	Scaffold	2022-10-03	JACFWT01	248275	256123	37	NA	NA	NA	NA	NA	NA	Illumina HiSeq	the First Affiliated Hospital of Medicine School, Zhejiang University	PRJNA647668	SAMN15595014	3887	3771	52	NA	Peptostreptococcaceae	100	NA	15595014	2018	China	Homo sapiens	NA	Clostridioides difficile	Microbe sample from Clostridioides difficile	cdifficile	2	1	1	2	1
773	GCA_900164745.1	16852_2#38	Clostridioides difficile	1496	NA	VRECD0042	NA	NA	NA	NA	Annotation submitted by SC	4169930	NA	Scaffold	2017-02-15	FUNX01	247353	385482	38	NA	NA	NA	NA	NA	NA	NA	SC	PRJEB8767	SAMEA3375010	3817	3706	NA	NA	Peptostreptococcaceae	100	NA	4106769	2014	United Kingdom	Homo sapiens	NA	Clostridioides difficile	16852_2#38	cdifficile	7	1	1	7	1
774	GCA_025532795.1	ASM2553279v1	Clostridioides difficile	1496	NA	HP53	NA	NA	NA	NA	NCBI Prokaryotic Genome Annotation Pipeline (PGAP)	4107712	NA	Scaffold	2022-10-03	JACFUV01	247168	247168	56	NA	NA	NA	NA	NA	NA	Illumina HiSeq	the First Affiliated Hospital of Medicine School, Zhejiang University	PRJNA647668	SAMN15595064	3803	3643	78	NA	Peptostreptococcaceae	100	NA	15595064	2019	China	Homo sapiens	NA	Clostridioides difficile	Microbe sample from Clostridioides difficile	cdifficile	109	3	12	10	18
775	GCA_007001945.1	ASM700194v1	Clostridioides difficile	1496	NA	LC3P-127-7	NA	NA	NA	NA	NCBI Prokaryotic Genome Annotation Pipeline (PGAP)	4189588	NA	Contig	2019-07-15	SEQC01	246494	NA	NA	NA	NA	NA	NA	NA	NA	Illumina MiSeq	Ann & Robert H. Lurie Children's Hospital of Chicago	PRJNA518899	SAMN10775274	4050	3832	98	NA	Peptostreptococcaceae	100	NA	10775274	2017	United States	Homo sapiens	NA	Clostridioides difficile	Pathogen: clinical or host-associated sample from Clostridioides difficile	cdifficile	29	1	1	2	16
776	GCA_024451165.1	ASM2445116v1	Clostridioides difficile	1496	NA	RkCd	NA	NA	NA	NA	NCBI Prokaryotic Genome Annotation Pipeline (PGAP)	4211998	NA	Contig	2022-07-26	JANGFU01	246481	NA	NA	NA	NA	NA	NA	NA	NA	NextSeq	Universidade Federal do Rio de Janeiro	PRJNA849637	SAMN29152566	4211	4113	47	NA	Peptostreptococcaceae	100	0.22	29152566	2018	Brazil	Non-Homo sapiens	NA	Clostridioides difficile	Pathogen: clinical or host-associated sample from Clostridioides difficile	cdifficile	15	1	1	6	1
777	GCA_007114805.1	ASM711480v1	Clostridioides difficile	1496	NA	Gcol.A37	NA	NA	NA	NA	NA	4220202	NA	Scaffold	2019-07-18	VIMX01	246290	246290	57	NA	NA	NA	NA	NA	NA	Illumina HiSeq	Grupo de Investigaciones Microbiologicas - UR (GIMUR)	PRJNA551724	SAMN12163583	NA	NA	NA	NA	Peptostreptococcaceae	100	NA	12163583	2016	Colombia	Homo sapiens	NA	Clostridioides difficile	Microbe sample from Clostridioides difficile	cdifficile	29	1	1	2	16
778	GCA_007002055.1	ASM700205v1	Clostridioides difficile	1496	NA	LC3P-127-4	NA	NA	NA	NA	NCBI Prokaryotic Genome Annotation Pipeline (PGAP)	4188947	NA	Contig	2019-07-15	SEPZ01	246198	NA	NA	NA	NA	NA	NA	NA	NA	Illumina MiSeq	Ann & Robert H. Lurie Children's Hospital of Chicago	PRJNA518899	SAMN10775271	4039	3821	98	NA	Peptostreptococcaceae	100	NA	10775271	2017	United States	Homo sapiens	NA	Clostridioides difficile	Pathogen: clinical or host-associated sample from Clostridioides difficile	cdifficile	29	1	1	2	16
779	GCA_900166195.1	11670_1#36	Clostridioides difficile	1496	NA	CD34	NA	NA	NA	NA	Annotation submitted by SC	4032219	NA	Scaffold	2017-02-15	FUTM01	246128	261825	28	NA	NA	NA	NA	NA	NA	NA	SC	PRJEB4347	SAMEA2239385	3670	3591	NA	NA	Peptostreptococcaceae	100	NA	2663244	2014	United Kingdom	Non-Homo sapiens	NA	Clostridioides difficile	11670_1#36	cdifficile	3	1	1	2	1
780	GCA_036442125.1	ASM3644212v1	Clostridioides difficile	1496	NA	Cd277RD	NA	NA	NA	NA	NCBI Prokaryotic Genome Annotation Pipeline (PGAP)	4337062	NA	Contig	2024-02-07	JAZGYM01	245746	NA	NA	NA	NA	NA	NA	NA	NA	Illumina MiSeq	National Center of Infectious and Parasitic Diseases	PRJNA1072280	SAMN39740685	4051	3969	32	NA	Peptostreptococcaceae	99.34	NA	39740685	2022	Bulgaria	Homo sapiens	NA	Clostridioides difficile	Pathogen: clinical or host-associated sample from Clostridioides difficile	cdifficile	3	1	1	2	1
781	GCA_025397695.1	ASM2539769v1	Clostridioides difficile	1496	NA	ZHU7	NA	NA	NA	NA	NCBI Prokaryotic Genome Annotation Pipeline (PGAP)	4335376	NA	Contig	2022-09-23	JAIMJE01	245480	NA	NA	NA	NA	NA	NA	NA	NA	Illumina HiSeq	Ruijin Hospital, Shanghai Jiao Tong University School of Medicine	PRJNA752438	SAMN20769054	4068	3954	80	NA	Peptostreptococcaceae	99.98	NA	20769054	2018	China	Homo sapiens	NA	Clostridioides difficile	Pathogen: clinical or host-associated sample from Clostridioides difficile	cdifficile	81	3	1	3	8
782	GCA_036698215.1	ASM3669821v1	Clostridioides difficile	1496	NA	591	NA	NA	NA	NA	NA	4246459	NA	Contig	2024-02-19	JAJBXD01	245178	NA	NA	NA	NA	NA	NA	NA	NA	Illumina HiSeq	University of California at Davis	PRJNA203445	SAMN21923232	NA	NA	NA	NA	Peptostreptococcaceae	100	NA	21923232	2018	Mexico	Homo sapiens	NA	Clostridioides difficile	Pathogen: clinical or host-associated sample from Clostridioides difficile	cdifficile	37	3	7	3	8
783	GCA_900690625.1	8140_6#82	Clostridioides difficile	1496	NA	LSHTM-82	NA	NA	NA	NA	Annotation submitted by SC	4170795	NA	Contig	2019-02-21	CAADDC01	244955	NA	NA	NA	NA	NA	NA	NA	NA	NA	SC	PRJEB3035	SAMEA1531831	3822	3738	NA	NA	Peptostreptococcaceae	100	NA	1759550	NA	Ireland	Non-Homo sapiens	NA	Clostridioides difficile	8140_6#82	cdifficile	37	3	7	3	8
784	GCA_900165885.1	11670_1#66	Clostridioides difficile	1496	NA	CD63	NA	NA	NA	NA	Annotation submitted by SC	4012749	NA	Scaffold	2017-02-15	FUSK01	244865	262729	32	NA	NA	NA	NA	NA	NA	NA	SC	PRJEB4347	SAMEA2239414	3637	3562	NA	NA	Peptostreptococcaceae	100	NA	2663273	2014	United Kingdom	Non-Homo sapiens	NA	Clostridioides difficile	11670_1#66	cdifficile	34	1	5	7	1
785	GCA_025533625.1	ASM2553362v1	Clostridioides difficile	1496	NA	HP6	NA	NA	NA	NA	NCBI Prokaryotic Genome Annotation Pipeline (PGAP)	4288191	NA	Scaffold	2022-10-03	JACFWP01	244804	316048	52	NA	NA	NA	NA	NA	NA	Illumina HiSeq	the First Affiliated Hospital of Medicine School, Zhejiang University	PRJNA647668	SAMN15595018	4024	3887	72	NA	Peptostreptococcaceae	100	NA	15595018	2019	China	Homo sapiens	NA	Clostridioides difficile	Microbe sample from Clostridioides difficile	cdifficile	37	3	7	3	8
786	GCA_025532495.1	ASM2553249v1	Clostridioides difficile	1496	NA	HE6	NA	NA	NA	NA	NCBI Prokaryotic Genome Annotation Pipeline (PGAP)	4237314	NA	Scaffold	2022-10-03	JACFUK01	244803	302407	39	NA	NA	NA	NA	NA	NA	Illumina HiSeq	the First Affiliated Hospital of Medicine School, Zhejiang University	PRJNA647668	SAMN15595075	3926	3781	68	NA	Peptostreptococcaceae	100	NA	15595075	2019	China	Non-Homo sapiens	NA	Clostridioides difficile	Microbe sample from Clostridioides difficile	cdifficile	37	3	7	3	8
787	GCA_900690435.1	8140_6#58	Clostridioides difficile	1496	NA	LSHTM-58	NA	NA	NA	NA	Annotation submitted by SC	4209063	NA	Contig	2019-02-21	CAADCW01	244737	NA	NA	NA	NA	NA	NA	NA	NA	NA	SC	PRJEB3035	SAMEA1531918	3880	3804	NA	NA	Peptostreptococcaceae	100	NA	1759534	NA	Ireland	Non-Homo sapiens	NA	Clostridioides difficile	8140_6#58	cdifficile	37	3	7	3	8
788	GCA_038753195.1	ASM3875319v1	Clostridioides difficile	1496	NA	Cdif_IE22_4352	NA	NA	NA	NA	NA	4663833	NA	Scaffold	2024-04-30	JBBBKV01	244728	259237	56	NA	NA	NA	NA	NA	NA	Illumina MiSeq	Public Health Laboratory	PRJNA1063640	SAMN39402667	NA	NA	NA	NA	Peptostreptococcaceae	100	18.54	39402667	2022	Ireland	Homo sapiens	NA	Clostridioides difficile	Pathogen: clinical or host-associated sample from Clostridioides difficile	cdifficile	12	1	1	6	4
789	GCA_901006365.1	8140_6#89	Clostridioides difficile	1496	NA	LSHTM-89	NA	NA	NA	NA	Annotation submitted by SC	4159089	NA	Contig	2019-05-31	CAAKCC01	244702	NA	NA	NA	NA	NA	NA	NA	NA	NA	SC	PRJEB3035	SAMEA1531862	3801	3732	NA	NA	Peptostreptococcaceae	100	NA	1759579	NA	Netherlands	Non-Homo sapiens	NA	Clostridioides difficile	8140_6#89	cdifficile	37	3	7	3	8
790	GCA_025533535.1	ASM2553353v1	Clostridioides difficile	1496	NA	HP14	NA	NA	NA	NA	NCBI Prokaryotic Genome Annotation Pipeline (PGAP)	4236056	NA	Scaffold	2022-10-03	JACFWH01	244648	293673	35	NA	NA	NA	NA	NA	NA	Illumina HiSeq	the First Affiliated Hospital of Medicine School, Zhejiang University	PRJNA647668	SAMN15595026	3910	3775	70	NA	Peptostreptococcaceae	100	NA	15595026	2019	China	Homo sapiens	NA	Clostridioides difficile	Microbe sample from Clostridioides difficile	cdifficile	37	3	7	3	8
791	GCA_025533655.1	ASM2553365v1	Clostridioides difficile	1496	NA	HP7	NA	NA	NA	NA	NCBI Prokaryotic Genome Annotation Pipeline (PGAP)	4217401	NA	Contig	2022-10-03	JACFWO01	244648	NA	NA	NA	NA	NA	NA	NA	NA	Illumina HiSeq	the First Affiliated Hospital of Medicine School, Zhejiang University	PRJNA647668	SAMN15595019	3893	3765	65	NA	Peptostreptococcaceae	100	NA	15595019	2018	China	Homo sapiens	NA	Clostridioides difficile	Microbe sample from Clostridioides difficile	cdifficile	37	3	7	3	8
792	GCA_900689965.1	8140_6#20	Clostridioides difficile	1496	NA	LSHTM-20	NA	NA	NA	NA	Annotation submitted by SC	4231030	NA	Contig	2019-02-21	CAADCI01	244647	NA	NA	NA	NA	NA	NA	NA	NA	NA	SC	PRJEB3035	SAMEA1531913	3860	3791	NA	NA	Peptostreptococcaceae	100	NA	1759582	NA	United Kingdom	Non-Homo sapiens	NA	Clostridioides difficile	8140_6#20	cdifficile	37	3	7	3	8
793	GCA_900690335.1	8140_6#54	Clostridioides difficile	1496	NA	LSHTM-54	NA	NA	NA	NA	Annotation submitted by SC	4206544	NA	Contig	2019-02-21	CAADCQ01	244646	NA	NA	NA	NA	NA	NA	NA	NA	NA	SC	PRJEB3035	SAMEA1531866	3870	3797	NA	NA	Peptostreptococcaceae	100	NA	1759531	NA	Ireland	Non-Homo sapiens	NA	Clostridioides difficile	8140_6#54	cdifficile	37	3	7	3	8
794	GCA_900690395.1	8140_6#57	Clostridioides difficile	1496	NA	LSHTM-57	NA	NA	NA	NA	Annotation submitted by SC	4210355	NA	Contig	2019-02-21	CAADCS01	244605	NA	NA	NA	NA	NA	NA	NA	NA	NA	SC	PRJEB3035	SAMEA1531898	3882	3802	NA	NA	Peptostreptococcaceae	100	NA	1759533	NA	Ireland	Non-Homo sapiens	NA	Clostridioides difficile	8140_6#57	cdifficile	37	3	7	3	8
795	GCA_900690425.1	8140_6#60	Clostridioides difficile	1496	NA	LSHTM-60	NA	NA	NA	NA	Annotation submitted by SC	4210782	NA	Scaffold	2019-02-21	CAADCV01	244605	244605	57	NA	NA	NA	NA	NA	NA	NA	SC	PRJEB3035	SAMEA1531853	3880	3799	NA	NA	Peptostreptococcaceae	100	NA	1759535	NA	Ireland	Non-Homo sapiens	NA	Clostridioides difficile	8140_6#60	cdifficile	37	3	7	3	8
796	GCA_900690475.1	8140_6#69	Clostridioides difficile	1496	NA	LSHTM-69	NA	NA	NA	NA	Annotation submitted by SC	4208930	NA	Contig	2019-02-21	CAADDA01	244605	NA	NA	NA	NA	NA	NA	NA	NA	NA	SC	PRJEB3035	SAMEA1531888	3868	3797	NA	NA	Peptostreptococcaceae	100	NA	1759541	NA	Ireland	Non-Homo sapiens	NA	Clostridioides difficile	8140_6#69	cdifficile	37	3	7	3	8
797	GCA_900690415.1	8140_6#61	Clostridioides difficile	1496	NA	LSHTM-61	NA	NA	NA	NA	Annotation submitted by SC	4208899	NA	Contig	2019-02-21	CAADCT01	244583	NA	NA	NA	NA	NA	NA	NA	NA	NA	SC	PRJEB3035	SAMEA1531838	3872	3801	NA	NA	Peptostreptococcaceae	100	NA	1759536	NA	Ireland	Non-Homo sapiens	NA	Clostridioides difficile	8140_6#61	cdifficile	37	3	7	3	8
798	GCA_007001765.1	ASM700176v1	Clostridioides difficile	1496	NA	LC3P-142-2	NA	NA	NA	NA	NCBI Prokaryotic Genome Annotation Pipeline (PGAP)	4074022	NA	Contig	2019-07-15	SEQN01	244338	NA	NA	NA	NA	NA	NA	NA	NA	Illumina MiSeq	Ann & Robert H. Lurie Children's Hospital of Chicago	PRJNA518899	SAMN10775285	3853	3624	112	NA	Peptostreptococcaceae	99.34	NA	10775285	2017	United States	Homo sapiens	NA	Clostridioides difficile	Pathogen: clinical or host-associated sample from Clostridioides difficile	cdifficile	42	1	1	2	1
799	GCA_036697935.1	ASM3669793v1	Clostridioides difficile	1496	NA	C05	NA	NA	NA	NA	NA	4131734	NA	Contig	2024-02-19	JAJBWQ01	244113	NA	NA	NA	NA	NA	NA	NA	NA	Illumina HiSeq	University of California at Davis	PRJNA203445	SAMN21923246	NA	NA	NA	NA	Peptostreptococcaceae	100	0.66	21923246	2018	Mexico	Homo sapiens	NA	Clostridioides difficile	Pathogen: clinical or host-associated sample from Clostridioides difficile	cdifficile	923	11	7	14	43
800	GCA_020295125.1	ASM2029512v1	Clostridioides difficile	1496	NA	TMC024S	NA	NA	NA	NA	NCBI Prokaryotic Genome Annotation Pipeline (PGAP)	4205428	NA	Scaffold	2021-10-05	JABGDG01	243768	243768	68	NA	NA	NA	NA	NA	NA	Illumina HiSeq	University of Texas Health Science Center	PRJNA631049	SAMN14850576	3881	3763	62	NA	Peptostreptococcaceae	100	NA	14850576	2019	United States	Homo sapiens	NA	Clostridioides difficile	Pathogen: clinical or host-associated sample from Clostridioides difficile	cdifficile	53	1	2	2	1
801	GCA_900164255.1	16780_8#16	Clostridioides difficile	1496	NA	VRECD0126	NA	NA	NA	NA	Annotation submitted by SC	4326880	NA	Scaffold	2017-02-15	FUMF01	243759	257561	37	NA	NA	NA	NA	NA	NA	NA	SC	PRJEB8767	SAMEA3375082	4039	3944	NA	NA	Peptostreptococcaceae	100	NA	4089461	2014	United Kingdom	Homo sapiens	NA	Clostridioides difficile	16780_8#16	cdifficile	46	4	1	6	1
802	GCA_900096295.1	ASM90009629v1	Clostridioides difficile	1496	NA	NA	NA	NA	CD105HS45	NA	NA	4058015	NA	Scaffold	2018-04-17	FMMA01	243416	243416	37	NA	NA	NA	NA	NA	NA	NA	University of Leicester	PRJEB13566	SAMEA4428086	NA	NA	NA	NA	Peptostreptococcaceae	100	NA	8935140	NA	NA	Non-Homo sapiens	NA	Clostridioides difficile	Draft genome assemblies for UK C. difficile isolates	cdifficile	109	3	12	10	18
803	GCA_900166495.1	11670_1#44	Clostridioides difficile	1496	NA	CD41	NA	NA	NA	NA	Annotation submitted by SC	4181594	NA	Scaffold	2017-02-15	FUUR01	243098	438667	30	NA	NA	NA	NA	NA	NA	NA	SC	PRJEB4347	SAMEA2239392	3890	3813	NA	NA	Peptostreptococcaceae	99.34	NA	2663251	2014	United Kingdom	Non-Homo sapiens	NA	Clostridioides difficile	11670_1#44	cdifficile	8	1	1	2	6
804	GCA_025534015.1	ASM2553401v1	Clostridioides difficile	1496	NA	FA8	NA	NA	NA	NA	NCBI Prokaryotic Genome Annotation Pipeline (PGAP)	4107056	NA	Scaffold	2022-10-03	JACFXI01	242812	242812	41	NA	NA	NA	NA	NA	NA	Illumina HiSeq	the First Affiliated Hospital of Medicine School, Zhejiang University	PRJNA647668	SAMN15594999	3766	3642	65	NA	Peptostreptococcaceae	100	NA	15594999	2019	China	Non-Homo sapiens	NA	Clostridioides difficile	Microbe sample from Clostridioides difficile	cdifficile	124	11	7	14	14
805	GCA_004315945.1	ASM431594v1	Clostridioides difficile	1496	NA	FD122	NA	NA	NA	NA	NA	4182549	NA	Scaffold	2019-01-29	BIRE01	242741	295834	44	NA	NA	NA	NA	NA	NA	illumina MiSeq	Toho University	PRJDB7714	SAMD00155898	NA	NA	NA	NA	Peptostreptococcaceae	100	NA	10643820	2015	Japan	Homo sapiens	NA	Clostridioides difficile	Clostridioides difficile FD122	cdifficile	15	1	1	6	1
806	GCA_025533075.1	ASM2553307v1	Clostridioides difficile	1496	NA	HP33	NA	NA	NA	NA	NCBI Prokaryotic Genome Annotation Pipeline (PGAP)	4208684	NA	Scaffold	2022-10-03	JACFVP01	242707	259519	135	NA	NA	NA	NA	NA	NA	Illumina HiSeq	the First Affiliated Hospital of Medicine School, Zhejiang University	PRJNA647668	SAMN15595044	3920	3786	67	NA	Peptostreptococcaceae	100	NA	15595044	2019	China	Homo sapiens	NA	Clostridioides difficile	Microbe sample from Clostridioides difficile	cdifficile	3	1	1	2	1
807	GCA_900690365.1	8140_6#59	Clostridioides difficile	1496	NA	LSHTM-59	NA	NA	NA	NA	Annotation submitted by SC	4209438	NA	Scaffold	2019-02-21	CAADCR01	242641	244605	52	NA	NA	NA	NA	NA	NA	NA	SC	PRJEB3035	SAMEA1531871	3879	3802	NA	NA	Peptostreptococcaceae	100	NA	1759572	NA	Ireland	Non-Homo sapiens	NA	Clostridioides difficile	8140_6#59	cdifficile	37	3	7	3	8
808	GCA_038756305.1	ASM3875630v1	Clostridioides difficile	1496	NA	Cdif_IE22_0319	NA	NA	NA	NA	NA	4363497	NA	Scaffold	2024-04-30	JBBBNL01	242613	242613	85	NA	NA	NA	NA	NA	NA	Illumina MiSeq	Public Health Laboratory	PRJNA1063640	SAMN39402599	NA	NA	NA	NA	Peptostreptococcaceae	100	NA	39402599	2022	Ireland	Homo sapiens	NA	Clostridioides difficile	Pathogen: clinical or host-associated sample from Clostridioides difficile	cdifficile	10	2	1	2	1
809	GCA_038754255.1	ASM3875425v1	Clostridioides difficile	1496	NA	Cdif_IE22_3444	NA	NA	NA	NA	NA	4341193	NA	Scaffold	2024-04-30	JBBBLP01	242605	242605	69	NA	NA	NA	NA	NA	NA	Illumina MiSeq	Public Health Laboratory	PRJNA1063640	SAMN39402647	NA	NA	NA	NA	Peptostreptococcaceae	100	NA	39402647	2022	Ireland	Homo sapiens	NA	Clostridioides difficile	Pathogen: clinical or host-associated sample from Clostridioides difficile	cdifficile	10	2	1	2	1
810	GCA_038756175.1	ASM3875617v1	Clostridioides difficile	1496	NA	Cdif_IE22_0357	NA	NA	NA	NA	NA	4346844	NA	Contig	2024-04-30	JBBBNJ01	242596	NA	NA	NA	NA	NA	NA	NA	NA	Illumina MiSeq	Public Health Laboratory	PRJNA1063640	SAMN39402601	NA	NA	NA	NA	Peptostreptococcaceae	100	NA	39402601	2022	Ireland	Homo sapiens	NA	Clostridioides difficile	Pathogen: clinical or host-associated sample from Clostridioides difficile	cdifficile	10	2	1	2	1
811	GCA_900166185.1	11670_1#54	Clostridioides difficile	1496	NA	CD51	NA	NA	NA	NA	Annotation submitted by SC	4215495	NA	Scaffold	2017-02-15	FUTL01	242573	274737	41	NA	NA	NA	NA	NA	NA	NA	SC	PRJEB4347	SAMEA2239402	3895	3823	NA	NA	Peptostreptococcaceae	100	NA	2663261	2014	United Kingdom	Non-Homo sapiens	NA	Clostridioides difficile	11670_1#54	cdifficile	44	2	5	2	1
812	GCA_025534035.1	ASM2553403v1	Clostridioides difficile	1496	NA	FA7	NA	NA	NA	NA	NCBI Prokaryotic Genome Annotation Pipeline (PGAP)	4108756	NA	Scaffold	2022-10-03	JACFXJ01	242368	254483	33	NA	NA	NA	NA	NA	NA	Illumina HiSeq	the First Affiliated Hospital of Medicine School, Zhejiang University	PRJNA647668	SAMN15594998	3754	3629	62	NA	Peptostreptococcaceae	100	NA	15594998	2019	China	Non-Homo sapiens	NA	Clostridioides difficile	Microbe sample from Clostridioides difficile	cdifficile	124	11	7	14	14
813	GCA_039502935.1	ASM3950293v1	Clostridioides difficile	1496	NA	A-2282-12	NA	NA	NA	NA	NCBI Prokaryotic Genome Annotation Pipeline (PGAP)	4131146	NA	Scaffold	2024-05-05	JBCJLG01	242304	242304	99	NA	NA	NA	NA	NA	NA	Illumina	Medical University of Gdansk	PRJNA1106246	SAMN41129518	3842	3682	43	NA	Peptostreptococcaceae	100	NA	41129518	2012	Poland	Homo sapiens	NA	Clostridioides difficile	Pathogen: clinical or host-associated sample from Clostridioides difficile	cdifficile	1	1	1	1	10
814	GCA_007001605.1	ASM700160v1	Clostridioides difficile	1496	NA	LC4-009-1	NA	NA	NA	NA	NCBI Prokaryotic Genome Annotation Pipeline (PGAP)	4355628	NA	Contig	2019-07-15	SEQV01	242261	NA	NA	NA	NA	NA	NA	NA	NA	Illumina HiSeq	Ann & Robert H. Lurie Children's Hospital of Chicago	PRJNA518899	SAMN10775315	4133	3963	98	NA	Peptostreptococcaceae	100	NA	10775315	2016	United States	Homo sapiens	NA	Clostridioides difficile	Pathogen: clinical or host-associated sample from Clostridioides difficile	cdifficile	6	2	1	6	1
815	GCA_900165115.1	16780_8#36	Clostridioides difficile	1496	NA	VRECD0146	NA	NA	NA	NA	Annotation submitted by SC	4294414	NA	Scaffold	2017-02-15	FUPJ01	241846	526365	36	NA	NA	NA	NA	NA	NA	NA	SC	PRJEB8767	SAMEA3375102	4002	3912	NA	NA	Peptostreptococcaceae	100	NA	4089481	2014	United Kingdom	Non-Homo sapiens	NA	Clostridioides difficile	16780_8#36	cdifficile	46	4	1	6	1
816	GCA_900096155.1	ASM90009615v1	Clostridioides difficile	1496	NA	NA	NA	NA	CD105HS40	NA	NA	4224784	NA	Scaffold	2018-04-17	FMKG01	241747	426945	44	NA	NA	NA	NA	NA	NA	NA	University of Leicester	PRJEB13566	SAMEA4428058	NA	NA	NA	NA	Peptostreptococcaceae	100	NA	8935112	NA	NA	Non-Homo sapiens	NA	Clostridioides difficile	Draft genome assemblies for UK C. difficile isolates	cdifficile	15	1	1	6	1
817	GCA_007000395.1	ASM700039v1	Clostridioides difficile	1496	NA	LC5-008-4	NA	NA	NA	NA	NCBI Prokaryotic Genome Annotation Pipeline (PGAP)	4186564	NA	Contig	2019-07-15	SERM01	241695	NA	NA	NA	NA	NA	NA	NA	NA	Illumina MiSeq	Ann & Robert H. Lurie Children's Hospital of Chicago	PRJNA518899	SAMN10775248	3985	3785	79	NA	Peptostreptococcaceae	100	NA	10775248	2016	United States	Homo sapiens	NA	Clostridioides difficile	Pathogen: clinical or host-associated sample from Clostridioides difficile	cdifficile	103	1	1	2	15
818	GCA_007000475.1	ASM700047v1	Clostridioides difficile	1496	NA	LC5-008-1	NA	NA	NA	NA	NCBI Prokaryotic Genome Annotation Pipeline (PGAP)	4194309	NA	Contig	2019-07-15	SERJ01	241576	NA	NA	NA	NA	NA	NA	NA	NA	Illumina MiSeq	Ann & Robert H. Lurie Children's Hospital of Chicago	PRJNA518899	SAMN10775245	4004	3783	98	NA	Peptostreptococcaceae	100	NA	10775245	2016	United States	Homo sapiens	NA	Clostridioides difficile	Pathogen: clinical or host-associated sample from Clostridioides difficile	cdifficile	103	1	1	2	15
819	GCA_007000295.1	ASM700029v1	Clostridioides difficile	1496	NA	LC5-008-8	NA	NA	NA	NA	NCBI Prokaryotic Genome Annotation Pipeline (PGAP)	4187108	NA	Contig	2019-07-15	SERQ01	241523	NA	NA	NA	NA	NA	NA	NA	NA	Illumina MiSeq	Ann & Robert H. Lurie Children's Hospital of Chicago	PRJNA518899	SAMN10775252	3981	3781	80	NA	Peptostreptococcaceae	100	NA	10775252	2016	United States	Homo sapiens	NA	Clostridioides difficile	Pathogen: clinical or host-associated sample from Clostridioides difficile	cdifficile	103	1	1	2	15
820	GCA_007000385.1	ASM700038v1	Clostridioides difficile	1496	NA	LC5-008-5	NA	NA	NA	NA	NCBI Prokaryotic Genome Annotation Pipeline (PGAP)	4186862	NA	Contig	2019-07-15	SERN01	241432	NA	NA	NA	NA	NA	NA	NA	NA	Illumina MiSeq	Ann & Robert H. Lurie Children's Hospital of Chicago	PRJNA518899	SAMN10775249	3977	3778	81	NA	Peptostreptococcaceae	100	NA	10775249	2016	United States	Homo sapiens	NA	Clostridioides difficile	Pathogen: clinical or host-associated sample from Clostridioides difficile	cdifficile	103	1	1	2	15
821	GCA_034188805.1	ASM3418880v1	Clostridioides difficile	1496	NA	SHC0050	NA	NA	NA	NA	NCBI Prokaryotic Genome Annotation Pipeline (PGAP)	4099624	NA	Contig	2023-12-07	JAXHQK01	241393	NA	NA	NA	NA	NA	NA	NA	NA	Illumina NovaSeq	Children's Hospital of Shanghai	PRJNA1047048	SAMN38512574	3819	3728	42	NA	Peptostreptococcaceae	100	NA	38512574	2023	China	Homo sapiens	NA	Clostridioides difficile	Microbe sample from Clostridioides difficile	cdifficile	15	1	1	6	1
822	GCA_007000415.1	ASM700041v1	Clostridioides difficile	1496	NA	LC5-008-2	NA	NA	NA	NA	NCBI Prokaryotic Genome Annotation Pipeline (PGAP)	4203812	NA	Contig	2019-07-15	SERK01	241333	NA	NA	NA	NA	NA	NA	NA	NA	Illumina MiSeq	Ann & Robert H. Lurie Children's Hospital of Chicago	PRJNA518899	SAMN10775246	4048	3795	108	NA	Peptostreptococcaceae	100	NA	10775246	2016	United States	Homo sapiens	NA	Clostridioides difficile	Pathogen: clinical or host-associated sample from Clostridioides difficile	cdifficile	103	1	1	2	15
823	GCA_007000435.1	ASM700043v1	Clostridioides difficile	1496	NA	LC5-008-3	NA	NA	NA	NA	NCBI Prokaryotic Genome Annotation Pipeline (PGAP)	4186681	NA	Contig	2019-07-15	SERL01	241333	NA	NA	NA	NA	NA	NA	NA	NA	Illumina MiSeq	Ann & Robert H. Lurie Children's Hospital of Chicago	PRJNA518899	SAMN10775247	3981	3779	79	NA	Peptostreptococcaceae	100	NA	10775247	2016	United States	Homo sapiens	NA	Clostridioides difficile	Pathogen: clinical or host-associated sample from Clostridioides difficile	cdifficile	103	1	1	2	15
824	GCA_003862635.1	ASM386263v1	Clostridioides difficile	1496	NA	17-279-09915	NA	NA	NA	NA	NCBI Prokaryotic Genome Annotation Pipeline (PGAP)	4045057	NA	Contig	2018-12-04	RRAT01	241175	NA	NA	NA	NA	NA	NA	NA	NA	Illumina MiSeq	WRAIR	PRJNA504639	SAMN10406235	3748	3580	80	NA	Peptostreptococcaceae	99.34	NA	10406235	2017	United States	Homo sapiens	NA	Clostridioides difficile	Microbe sample from Clostridioides difficile	cdifficile	42	1	1	2	1
825	GCA_900691915.1	9221_1#44	Clostridioides difficile	1496	NA	FLI013	NA	NA	NA	NA	Annotation submitted by SC	4251999	NA	Contig	2019-02-21	CAADDO01	241003	NA	NA	NA	NA	NA	NA	NA	NA	NA	SC	PRJEB3012	SAMEA1710349	3988	3924	NA	NA	Peptostreptococcaceae	100	NA	2009407	NA	Germany	Non-Homo sapiens	NA	Clostridioides difficile	9221_1#44	cdifficile	15	1	1	6	1
826	GCA_900688195.1	7614_7#31	Clostridioides difficile	1496	NA	clo33	NA	NA	NA	NA	Annotation submitted by SC	4134659	NA	Contig	2019-02-21	CAADAO01	240650	NA	NA	NA	NA	NA	NA	NA	NA	NA	SC	PRJEB2101	SAMEA1402380	3785	3723	NA	NA	Peptostreptococcaceae	99.34	NA	1038223	NA	United Kingdom	Non-Homo sapiens	NA	Clostridioides difficile	7614_7#31	cdifficile	53	1	2	2	1
827	GCA_025397755.1	ASM2539775v1	Clostridioides difficile	1496	NA	G113	NA	NA	NA	NA	NCBI Prokaryotic Genome Annotation Pipeline (PGAP)	4264998	NA	Scaffold	2022-09-23	JAIMJG01	240618	240618	111	NA	NA	NA	NA	NA	NA	Illumina HiSeq	Ruijin Hospital, Shanghai Jiao Tong University School of Medicine	PRJNA752438	SAMN20769052	3962	3837	94	NA	Peptostreptococcaceae	100	NA	20769052	2019	China	Homo sapiens	NA	Clostridioides difficile	Pathogen: clinical or host-associated sample from Clostridioides difficile	cdifficile	37	3	7	3	8
828	GCA_007001365.1	ASM700136v1	Clostridioides difficile	1496	NA	LC1-11-0728	NA	NA	NA	NA	NCBI Prokaryotic Genome Annotation Pipeline (PGAP)	4254570	NA	Contig	2019-07-15	QWVM01	240592	NA	NA	NA	NA	NA	NA	NA	NA	Illumina HiSeq	Ann & Robert H. Lurie Children's Hospital of Chicago	PRJNA487085	SAMN09907150	3991	3827	92	NA	Peptostreptococcaceae	100	NA	9907150	2015	United States	Homo sapiens	NA	Clostridioides difficile	Pathogen: clinical or host-associated sample from Clostridioides difficile	cdifficile	3	1	1	2	1
829	GCA_038753485.1	ASM3875348v1	Clostridioides difficile	1496	NA	Cdif_IE22_3903	NA	NA	NA	NA	NA	4302335	NA	Scaffold	2024-04-30	JBBBLC01	240501	249306	58	NA	NA	NA	NA	NA	NA	Illumina MiSeq	Public Health Laboratory	PRJNA1063640	SAMN39402660	NA	NA	NA	NA	Peptostreptococcaceae	100	NA	39402660	2022	Ireland	Homo sapiens	NA	Clostridioides difficile	Pathogen: clinical or host-associated sample from Clostridioides difficile	cdifficile	3	1	1	2	1
830	GCA_017310685.1	ASM1731068v1	Clostridioides difficile	1496	NA	BfR-CL00265	NA	NA	NA	NA	NA	4203963	NA	Contig	2021-03-09	JAFBLU01	240182	NA	NA	NA	NA	NA	NA	NA	NA	Illumina NextSeq	The German Federal Institute of Risk Assessment (BfR)	PRJNA698795	SAMN17736587	NA	NA	NA	NA	Peptostreptococcaceae	100	NA	17736587	2018	Germany	Non-Homo sapiens	NA	Clostridioides difficile	Pathogen: environmental/food/other sample from Clostridioides difficile	cdifficile	3	1	1	2	1
831	GCA_017310995.1	ASM1731099v1	Clostridioides difficile	1496	NA	BfR-CL00198	NA	NA	NA	NA	NA	4329195	NA	Contig	2021-03-09	JAFBMJ01	240168	NA	NA	NA	NA	NA	NA	NA	NA	Illumina NextSeq	The German Federal Institute of Risk Assessment (BfR)	PRJNA698795	SAMN17736572	NA	NA	NA	NA	Peptostreptococcaceae	100	NA	17736572	2018	Germany	Non-Homo sapiens	NA	Clostridioides difficile	Pathogen: environmental/food/other sample from Clostridioides difficile	cdifficile	3	1	1	2	1
832	GCA_036689075.1	ASM3668907v1	Clostridioides difficile	1496	NA	78	NA	NA	NA	NA	NA	4344812	NA	Contig	2024-02-17	JAJMRN01	239828	NA	NA	NA	NA	NA	NA	NA	NA	Illumina HiSeq	University of California at Davis	PRJNA203445	SAMN21923172	NA	NA	NA	NA	Peptostreptococcaceae	100	NA	21923172	2014	Mexico	Homo sapiens	NA	Clostridioides difficile	Pathogen: clinical or host-associated sample from Clostridioides difficile	cdifficile	37	3	7	3	8
833	GCA_007114725.1	ASM711472v1	Clostridioides difficile	1496	NA	Gcol.A39	NA	NA	NA	NA	NA	4219771	NA	Contig	2019-07-18	VIMV01	239803	NA	NA	NA	NA	NA	NA	NA	NA	Illumina HiSeq	Grupo de Investigaciones Microbiologicas - UR (GIMUR)	PRJNA551724	SAMN12163585	NA	NA	NA	NA	Peptostreptococcaceae	100	NA	12163585	2016	Colombia	Homo sapiens	NA	Clostridioides difficile	Microbe sample from Clostridioides difficile	cdifficile	29	1	1	2	16
834	GCA_901006065.1	8140_6#43	Clostridioides difficile	1496	NA	LSHTM-43	NA	NA	NA	NA	Annotation submitted by SC	4145529	NA	Contig	2019-05-31	CAAKBA01	239727	NA	NA	NA	NA	NA	NA	NA	NA	NA	SC	PRJEB3035	SAMEA1531875	3769	3711	NA	NA	Peptostreptococcaceae	100	NA	1759524	NA	Ireland	Non-Homo sapiens	NA	Clostridioides difficile	8140_6#43	cdifficile	37	3	7	3	8
835	GCA_901006335.1	8140_6#75	Clostridioides difficile	1496	NA	LSHTM-75	NA	NA	NA	NA	Annotation submitted by SC	4207062	NA	Contig	2019-06-01	CAAKBW01	239724	NA	NA	NA	NA	NA	NA	NA	NA	NA	SC	PRJEB3035	SAMEA1531870	3859	3794	NA	NA	Peptostreptococcaceae	100	NA	1759545	NA	Ireland	Non-Homo sapiens	NA	Clostridioides difficile	8140_6#75	cdifficile	37	3	7	3	8
836	GCA_900689655.1	8080_2#77	Clostridioides difficile	1496	NA	078NET078	NA	NA	NA	NA	Annotation submitted by SC	4100851	NA	Contig	2019-02-20	CAADBX01	239717	NA	NA	NA	NA	NA	NA	NA	NA	NA	SC	PRJEB3012	SAMEA1710325	3734	3665	NA	NA	Peptostreptococcaceae	100	NA	1992210	NA	Netherlands	Non-Homo sapiens	NA	Clostridioides difficile	8080_2#77	cdifficile	37	3	7	3	8
837	GCA_900690645.1	8140_6#79	Clostridioides difficile	1496	NA	LSHTM-79	NA	NA	NA	NA	Annotation submitted by SC	4207713	NA	Contig	2019-02-21	CAADDD01	239672	NA	NA	NA	NA	NA	NA	NA	NA	NA	SC	PRJEB3035	SAMEA1531890	3865	3800	NA	NA	Peptostreptococcaceae	100	NA	1759548	NA	Ireland	Non-Homo sapiens	NA	Clostridioides difficile	8140_6#79	cdifficile	37	3	7	3	8
838	GCA_038753615.1	ASM3875361v1	Clostridioides difficile	1496	NA	Cdif_IE22_3901	NA	NA	NA	NA	NA	4301113	NA	Scaffold	2024-04-30	JBBBLD01	239171	239171	74	NA	NA	NA	NA	NA	NA	Illumina MiSeq	Public Health Laboratory	PRJNA1063640	SAMN39402659	NA	NA	NA	NA	Peptostreptococcaceae	100	NA	39402659	2022	Ireland	Homo sapiens	NA	Clostridioides difficile	Pathogen: clinical or host-associated sample from Clostridioides difficile	cdifficile	9	1	1	6	1
839	GCA_002301085.1	ASM230108v1	Clostridioides difficile	1496	NA	5490-CF/ST37	NA	NA	NA	NA	NCBI Prokaryotic Genome Annotation Pipeline (PGAP)	4239504	NA	Contig	2017-09-14	MOPG01	238335	NA	NA	NA	NA	NA	NA	NA	NA	Illumina MiSeq	Ann & Robert H. Lurie Children's Hospital of Chicago	PRJNA340238	SAMN05710844	3963	3763	83	NA	Peptostreptococcaceae	100	NA	5710844	2013	United States	Homo sapiens	NA	Clostridioides difficile	5490	cdifficile	37	3	7	3	8
840	GCA_016093595.1	ASM1609359v1	Clostridioides difficile	1496	NA	GV1152	NA	NA	NA	NA	NCBI Prokaryotic Genome Annotation Pipeline (PGAP)	4055778	NA	Scaffold	2020-12-16	VBZD01	237999	237999	68	NA	NA	NA	NA	NA	NA	Illumina MiSeq	University of Arizona	PRJNA542726	SAMN11637516	3785	3602	92	NA	Peptostreptococcaceae	99.34	NA	11637516	2018	United States	Homo sapiens	NA	Clostridioides difficile	Pathogen: clinical or host-associated sample from Clostridioides difficile	cdifficile	42	1	1	2	1
841	GCA_901002095.1	4995_2#2	Clostridioides difficile	1496	NA	Gla013	NA	NA	NA	NA	Annotation submitted by SC	4120685	NA	Contig	2019-05-31	CAAJLZ01	237277	NA	NA	NA	NA	NA	NA	NA	NA	NA	SC	PRJEB2134	SAMEA840517	3782	3662	NA	NA	Peptostreptococcaceae	100	NA	212739	NA	United Kingdom	Non-Homo sapiens	NA	Clostridioides difficile	4995_2#2	cdifficile	1	1	1	1	10
842	GCA_039502855.1	ASM3950285v1	Clostridioides difficile	1496	NA	A-3136-12	NA	NA	NA	NA	NCBI Prokaryotic Genome Annotation Pipeline (PGAP)	4151305	NA	Scaffold	2024-05-05	JBCJLF01	237239	237239	123	NA	NA	NA	NA	NA	NA	Illumina	Medical University of Gdansk	PRJNA1106246	SAMN41129519	3878	3719	45	NA	Peptostreptococcaceae	100	NA	41129519	2012	Poland	Homo sapiens	NA	Clostridioides difficile	Pathogen: clinical or host-associated sample from Clostridioides difficile	cdifficile	1	1	1	1	10
843	GCA_900690005.1	8140_6#19	Clostridioides difficile	1496	NA	LSHTM-19	NA	NA	NA	NA	Annotation submitted by SC	4100223	NA	Contig	2019-02-20	CAADCJ01	236910	NA	NA	NA	NA	NA	NA	NA	NA	NA	SC	PRJEB3035	SAMEA1531886	3740	3670	NA	NA	Peptostreptococcaceae	100	NA	1759508	NA	United Kingdom	Non-Homo sapiens	NA	Clostridioides difficile	8140_6#19	cdifficile	37	3	7	3	8
844	GCA_039502985.1	ASM3950298v1	Clostridioides difficile	1496	NA	B2-22	NA	NA	NA	NA	NCBI Prokaryotic Genome Annotation Pipeline (PGAP)	4172455	NA	Scaffold	2024-05-05	JBCJLP01	236825	236825	111	NA	NA	NA	NA	NA	NA	Illumina	Medical University of Gdansk	PRJNA1106246	SAMN41129509	3907	3744	44	NA	Peptostreptococcaceae	100	NA	41129509	2023	Poland	Homo sapiens	NA	Clostridioides difficile	Pathogen: clinical or host-associated sample from Clostridioides difficile	cdifficile	1	1	1	1	10
845	GCA_039503065.1	ASM3950306v1	Clostridioides difficile	1496	NA	A-2163-12	NA	NA	NA	NA	NCBI Prokaryotic Genome Annotation Pipeline (PGAP)	4131005	NA	Scaffold	2024-05-05	JBCJLH01	236825	236825	115	NA	NA	NA	NA	NA	NA	Illumina	Medical University of Gdansk	PRJNA1106246	SAMN41129517	3845	3684	44	NA	Peptostreptococcaceae	100	NA	41129517	2012	Poland	Homo sapiens	NA	Clostridioides difficile	Pathogen: clinical or host-associated sample from Clostridioides difficile	cdifficile	1	1	1	1	10
846	GCA_900690515.1	8140_6#7	Clostridioides difficile	1496	NA	LSHTM-7	NA	NA	NA	NA	Annotation submitted by SC	4173534	NA	Contig	2019-02-21	CAADCZ01	236649	NA	NA	NA	NA	NA	NA	NA	NA	NA	SC	PRJEB3035	SAMEA1531845	3836	3764	NA	NA	Peptostreptococcaceae	100	NA	1759500	NA	United Kingdom	Non-Homo sapiens	NA	Clostridioides difficile	8140_6#7	cdifficile	37	3	7	3	8
847	GCA_020295205.1	ASM2029520v1	Clostridioides difficile	1496	NA	TMC544V2	NA	NA	NA	NA	NCBI Prokaryotic Genome Annotation Pipeline (PGAP)	4114262	NA	Scaffold	2021-10-05	JABGDK01	236555	236555	108	NA	NA	NA	NA	NA	NA	Illumina HiSeq	University of Texas Health Science Center	PRJNA631049	SAMN14850605	3773	3662	59	NA	Peptostreptococcaceae	100	NA	14850605	2019	United States	Homo sapiens	NA	Clostridioides difficile	Pathogen: clinical or host-associated sample from Clostridioides difficile	cdifficile	1	1	1	1	10
848	GCA_901002085.1	4995_2#11	Clostridioides difficile	1496	NA	Gla022	NA	NA	NA	NA	Annotation submitted by SC	4110184	NA	Scaffold	2019-05-30	CAAJLO01	236337	236337	38	NA	NA	NA	NA	NA	NA	NA	SC	PRJEB2134	SAMEA840507	3770	3653	NA	NA	Peptostreptococcaceae	100	NA	212748	NA	United Kingdom	Non-Homo sapiens	NA	Clostridioides difficile	4995_2#11	cdifficile	1	1	1	1	10
849	GCA_016094285.1	ASM1609428v1	Clostridioides difficile	1496	NA	GV364	NA	NA	NA	NA	NCBI Prokaryotic Genome Annotation Pipeline (PGAP)	4043408	NA	Scaffold	2020-12-16	VCAN01	236074	236074	57	NA	NA	NA	NA	NA	NA	Illumina MiSeq	University of Arizona	PRJNA542726	SAMN11637479	3740	3592	80	NA	Peptostreptococcaceae	99.34	NA	11637479	2015	United States	Homo sapiens	NA	Clostridioides difficile	Pathogen: clinical or host-associated sample from Clostridioides difficile	cdifficile	42	1	1	2	1
850	GCA_900690635.1	8140_6#84	Clostridioides difficile	1496	NA	LSHTM-84	NA	NA	NA	NA	Annotation submitted by SC	4222318	NA	Contig	2019-02-21	CAADDE01	236046	NA	NA	NA	NA	NA	NA	NA	NA	NA	SC	PRJEB3035	SAMEA1531878	3884	3809	NA	NA	Peptostreptococcaceae	100	0.66	1759551	NA	Bulgaria	Non-Homo sapiens	NA	Clostridioides difficile	8140_6#84	cdifficile	37	3	7	3	8
851	GCA_001678145.1	ASM167814v1	Clostridioides difficile	1496	NA	CD8-15	NA	NA	NA	NA	NCBI Prokaryotic Genome Annotation Pipeline (PGAP)	4249791	NA	Contig	2016-07-01	LYDP01	235991	NA	NA	NA	NA	NA	NA	NA	NA	Illumina MiSeq	University of Florence	PRJNA321988	SAMN05007345	3994	3791	74	NA	Peptostreptococcaceae	100	NA	5007345	2015	Italy	Homo sapiens	NA	Clostridioides difficile	Peptoclostridium difficile CD8-15 belonging in ST17	cdifficile	17	1	1	2	1
852	GCA_038754655.1	ASM3875465v1	Clostridioides difficile	1496	NA	Cdif_IE22_3249	NA	NA	NA	NA	NA	4232694	NA	Scaffold	2024-04-30	JBBBLW01	235967	235967	66	NA	NA	NA	NA	NA	NA	Illumina MiSeq	Public Health Laboratory	PRJNA1063640	SAMN39402640	NA	NA	NA	NA	Peptostreptococcaceae	100	NA	39402640	2022	Ireland	Homo sapiens	NA	Clostridioides difficile	Pathogen: clinical or host-associated sample from Clostridioides difficile	cdifficile	36	2	1	2	3
853	GCA_900096415.1	ASM90009641v1	Clostridioides difficile	1496	NA	NA	NA	NA	CD105LC12	NA	NA	4141146	NA	Scaffold	2018-04-17	FMME01	235732	323566	39	NA	NA	NA	NA	NA	NA	NA	University of Leicester	PRJEB13566	SAMEA4428098	NA	NA	NA	NA	Peptostreptococcaceae	99.34	NA	8935152	NA	NA	Non-Homo sapiens	NA	Clostridioides difficile	Draft genome assemblies for UK C. difficile isolates	cdifficile	53	1	2	2	1
854	GCA_025532895.1	ASM2553289v1	Clostridioides difficile	1496	NA	HP43	NA	NA	NA	NA	NCBI Prokaryotic Genome Annotation Pipeline (PGAP)	4494528	NA	Scaffold	2022-10-03	JACFVF01	235563	270730	81	NA	NA	NA	NA	NA	NA	Illumina HiSeq	the First Affiliated Hospital of Medicine School, Zhejiang University	PRJNA647668	SAMN15595054	4324	4137	84	NA	Peptostreptococcaceae	100	NA	15595054	2018	China	Homo sapiens	NA	Clostridioides difficile	Microbe sample from Clostridioides difficile	cdifficile	3	1	1	2	1
855	GCA_025533735.1	ASM2553373v1	Clostridioides difficile	1496	NA	FW2	NA	NA	NA	NA	NCBI Prokaryotic Genome Annotation Pipeline (PGAP)	4458871	NA	Scaffold	2022-10-03	JACFWW01	235463	235463	94	NA	NA	NA	NA	NA	NA	Illumina HiSeq	the First Affiliated Hospital of Medicine School, Zhejiang University	PRJNA647668	SAMN15595011	4246	4090	91	NA	Peptostreptococcaceae	100	NA	15595011	2019	China	Homo sapiens	NA	Clostridioides difficile	Microbe sample from Clostridioides difficile	cdifficile	3	1	1	2	1
856	GCA_025532975.1	ASM2553297v1	Clostridioides difficile	1496	NA	HP41	NA	NA	NA	NA	NCBI Prokaryotic Genome Annotation Pipeline (PGAP)	4237708	NA	Contig	2022-10-03	JACFVH01	235164	NA	NA	NA	NA	NA	NA	NA	NA	Illumina HiSeq	the First Affiliated Hospital of Medicine School, Zhejiang University	PRJNA647668	SAMN15595052	3910	3786	62	NA	Peptostreptococcaceae	100	NA	15595052	2018	China	Homo sapiens	NA	Clostridioides difficile	Microbe sample from Clostridioides difficile	cdifficile	54	1	4	7	1
857	GCA_034188785.1	ASM3418878v1	Clostridioides difficile	1496	NA	SHC0035	NA	NA	NA	NA	NCBI Prokaryotic Genome Annotation Pipeline (PGAP)	4253648	NA	Contig	2023-12-07	JAXHQZ01	234989	NA	NA	NA	NA	NA	NA	NA	NA	Illumina NovaSeq	Children's Hospital of Shanghai	PRJNA1047048	SAMN38512559	3900	3813	47	NA	Peptostreptococcaceae	100	NA	38512559	2019	China	Homo sapiens	NA	Clostridioides difficile	Microbe sample from Clostridioides difficile	cdifficile	3	1	1	2	1
858	GCA_024260385.1	ASM2426038v1	Clostridioides difficile	1496	NA	266	NA	NA	NA	NA	NCBI Prokaryotic Genome Annotation Pipeline (PGAP)	4103478	NA	Contig	2022-07-13	JANCKF01	234665	NA	NA	NA	NA	NA	NA	NA	NA	Illumina MiSeq	Instituto de Pesquisa Pele Pequeno Principe	PRJNA785542	SAMN25042570	3725	3637	52	NA	Peptostreptococcaceae	99.34	NA	25042570	2018	Brazil	Homo sapiens	NA	Clostridioides difficile	Pathogen: clinical or host-associated sample from Clostridioides difficile	cdifficile	42	1	1	2	1
859	GCA_024260445.1	ASM2426044v1	Clostridioides difficile	1496	NA	171	NA	NA	NA	NA	NCBI Prokaryotic Genome Annotation Pipeline (PGAP)	4207481	NA	Contig	2022-07-13	JANCKB01	234603	NA	NA	NA	NA	NA	NA	NA	NA	Illumina MiSeq	Instituto de Pesquisa Pele Pequeno Principe	PRJNA785542	SAMN25042566	3838	3758	47	NA	Peptostreptococcaceae	100	NA	25042566	2018	Brazil	Homo sapiens	NA	Clostridioides difficile	Pathogen: clinical or host-associated sample from Clostridioides difficile	cdifficile	43	1	7	6	1
860	GCA_901006155.1	8140_6#55	Clostridioides difficile	1496	NA	LSHTM-55	NA	NA	NA	NA	Annotation submitted by SC	4142226	NA	Scaffold	2019-05-31	CAAKBI01	234151	234151	68	NA	NA	NA	NA	NA	NA	NA	SC	PRJEB3035	SAMEA1531852	3755	3711	NA	NA	Peptostreptococcaceae	100	0.17	1759532	NA	Ireland	Non-Homo sapiens	NA	Clostridioides difficile	8140_6#55	cdifficile	37	3	7	3	8
861	GCA_018413615.1	ASM1841361v1	Clostridioides difficile	1496	NA	HN21	NA	NA	NA	NA	NCBI Prokaryotic Genome Annotation Pipeline (PGAP)	4354084	NA	Contig	2021-05-19	JAHCDB01	233839	NA	NA	NA	NA	NA	NA	NA	NA	Illumina HiSeq	Mahidol University	PRJNA729613	SAMN19136589	4033	3965	50	NA	Peptostreptococcaceae	100	NA	19136589	2010	Thailand	Homo sapiens	NA	Clostridioides difficile	MIGS Cultured Bacterial/Archaeal sample from Clostridioides difficile	cdifficile	37	3	7	3	8
862	GCA_900095935.1	ASM90009593v1	Clostridioides difficile	1496	NA	NA	NA	NA	CD105HS23	NA	NA	4222780	NA	Scaffold	2018-04-17	FMLG01	233787	325168	32	NA	NA	NA	NA	NA	NA	NA	University of Leicester	PRJEB13566	SAMEA4428070	NA	NA	NA	NA	Peptostreptococcaceae	100	NA	8935124	NA	NA	Non-Homo sapiens	NA	Clostridioides difficile	Draft genome assemblies for UK C. difficile isolates	cdifficile	3	1	1	2	1
863	GCA_900687405.1	6437_4#10	Clostridioides difficile	1496	NA	Lei034	NA	NA	NA	NA	Annotation submitted by SC	4057710	NA	Scaffold	2019-02-28	CAACZO01	233737	236591	41	NA	NA	NA	NA	NA	NA	NA	SC	PRJEB2318	SAMEA1022486	3739	3659	NA	NA	Peptostreptococcaceae	100	NA	717108	NA	United Kingdom	Non-Homo sapiens	NA	Clostridioides difficile	6437_4#10	cdifficile	67	1	1	9	9
864	GCA_039770035.1	ASM3977003v1	Clostridioides difficile	1496	NA	000621	NA	NA	NA	NA	NCBI Prokaryotic Genome Annotation Pipeline (PGAP)	4242064	NA	Contig	2024-05-22	JBDMAQ01	233572	NA	NA	NA	NA	NA	NA	NA	NA	Illumina NovaSeq	West China Hospital	PRJNA1112583	SAMN41431173	3979	3847	38	NA	Peptostreptococcaceae	100	0.66	41431173	2017	China	Homo sapiens	NA	Clostridioides difficile	Microbe sample from Clostridioides difficile	cdifficile	37	3	7	3	8
865	GCA_900688265.1	7614_7#45	Clostridioides difficile	1496	NA	lsh08	NA	NA	NA	NA	Annotation submitted by SC	4314422	NA	Scaffold	2019-02-21	CAADAP01	233420	241386	309	NA	NA	NA	NA	NA	NA	NA	SC	PRJEB2101	SAMEA1402371	3956	3863	NA	NA	Peptostreptococcaceae	99.34	0.66	1038237	NA	United Kingdom	Non-Homo sapiens	NA	Clostridioides difficile	7614_7#45	cdifficile	53	1	2	2	1
866	GCA_038755505.1	ASM3875550v1	Clostridioides difficile	1496	NA	Cdif_IE22_1442	NA	NA	NA	NA	NA	4166631	NA	Scaffold	2024-04-30	JBBBMW01	233409	233409	69	NA	NA	NA	NA	NA	NA	Illumina MiSeq	Public Health Laboratory	PRJNA1063640	SAMN39402614	NA	NA	NA	NA	Peptostreptococcaceae	99.34	NA	39402614	2022	Ireland	Homo sapiens	NA	Clostridioides difficile	Pathogen: clinical or host-associated sample from Clostridioides difficile	cdifficile	28	1	1	2	1
867	GCA_038991635.1	ASM3899163v1	Clostridioides difficile	1496	NA	Cdif_IE22_1543	NA	NA	NA	NA	NA	4037075	NA	Scaffold	2024-04-30	JBBBMU01	232869	232869	63	NA	NA	NA	NA	NA	NA	Illumina MiSeq	Public Health Laboratory	PRJNA1063640	SAMN39402616	NA	NA	NA	NA	Peptostreptococcaceae	100	NA	39402616	2022	Ireland	Homo sapiens	NA	Clostridioides difficile	Pathogen: clinical or host-associated sample from Clostridioides difficile	cdifficile	21	2	2	2	1
868	GCA_025533565.1	ASM2553356v1	Clostridioides difficile	1496	NA	HP9	NA	NA	NA	NA	NCBI Prokaryotic Genome Annotation Pipeline (PGAP)	4247087	NA	Scaffold	2022-10-03	JACFWM01	232688	232688	121	NA	NA	NA	NA	NA	NA	Illumina HiSeq	the First Affiliated Hospital of Medicine School, Zhejiang University	PRJNA647668	SAMN15595021	3943	3802	74	NA	Peptostreptococcaceae	100	NA	15595021	2018	China	Homo sapiens	NA	Clostridioides difficile	Microbe sample from Clostridioides difficile	cdifficile	3	1	1	2	1
869	GCA_007000575.1	ASM700057v1	Clostridioides difficile	1496	NA	LC4-013-3	NA	NA	NA	NA	NCBI Prokaryotic Genome Annotation Pipeline (PGAP)	4121174	NA	Contig	2019-07-15	SERE01	232017	NA	NA	NA	NA	NA	NA	NA	NA	Illumina HiSeq	Ann & Robert H. Lurie Children's Hospital of Chicago	PRJNA518899	SAMN10775309	3905	3752	77	NA	Peptostreptococcaceae	100	NA	10775309	2016	United States	Homo sapiens	NA	Clostridioides difficile	Pathogen: clinical or host-associated sample from Clostridioides difficile	cdifficile	3	1	1	2	1
870	GCA_025532335.1	ASM2553233v1	Clostridioides difficile	1496	NA	HP64	NA	NA	NA	NA	NCBI Prokaryotic Genome Annotation Pipeline (PGAP)	4417807	NA	Scaffold	2022-10-03	JAGDLY01	231853	460350	162	NA	NA	NA	NA	NA	NA	Illumina HiSeq	the First Affiliated Hospital of Medicine School, Zhejiang University	PRJNA647668	SAMN18299464	4270	4029	83	NA	Peptostreptococcaceae	100	NA	18299464	2017	China	Homo sapiens	NA	Clostridioides difficile	Microbe sample from Clostridioides difficile	cdifficile	35	2	5	8	1
871	GCA_900164855.1	16852_2#66	Clostridioides difficile	1496	NA	VRECD0074	NA	NA	NA	NA	Annotation submitted by SC	4225770	NA	Scaffold	2017-02-15	FUOG01	231841	299623	34	NA	NA	NA	NA	NA	NA	NA	SC	PRJEB8767	SAMEA3375038	3896	3805	NA	NA	Peptostreptococcaceae	100	NA	4106797	2014	United Kingdom	Homo sapiens	NA	Clostridioides difficile	16852_2#66	cdifficile	2	1	1	2	1
872	GCA_036698425.1	ASM3669842v1	Clostridioides difficile	1496	NA	501	NA	NA	NA	NA	NA	4082294	NA	Contig	2024-02-19	JAJBXH01	231824	NA	NA	NA	NA	NA	NA	NA	NA	Illumina HiSeq	University of California at Davis	PRJNA203445	SAMN21923228	NA	NA	NA	NA	Peptostreptococcaceae	100	NA	21923228	2017	Mexico	Homo sapiens	NA	Clostridioides difficile	Pathogen: clinical or host-associated sample from Clostridioides difficile	cdifficile	15	1	1	6	1
873	GCA_036698935.1	ASM3669893v1	Clostridioides difficile	1496	NA	184	NA	NA	NA	NA	NA	4242413	NA	Contig	2024-02-19	JAJBYG01	231729	NA	NA	NA	NA	NA	NA	NA	NA	Illumina HiSeq	University of California at Davis	PRJNA203445	SAMN21923193	NA	NA	NA	NA	Peptostreptococcaceae	100	NA	21923193	2015	Mexico	Homo sapiens	NA	Clostridioides difficile	Pathogen: clinical or host-associated sample from Clostridioides difficile	cdifficile	26	1	1	6	1
874	GCA_002301095.1	ASM230109v1	Clostridioides difficile	1496	NA	5491-N/ST10	NA	NA	NA	NA	NCBI Prokaryotic Genome Annotation Pipeline (PGAP)	4215713	NA	Contig	2017-09-14	MOPH01	231714	NA	NA	NA	NA	NA	NA	NA	NA	Illumina MiSeq	Ann & Robert H. Lurie Children's Hospital of Chicago	PRJNA340238	SAMN05710845	3945	3738	72	NA	Peptostreptococcaceae	100	NA	5710845	2013	United States	Homo sapiens	NA	Clostridioides difficile	5491	cdifficile	10	2	1	2	1
875	GCA_036861275.1	ASM3686127v1	Clostridioides difficile	1496	NA	RTC41	NA	NA	NA	NA	NA	4012729	NA	Contig	2024-02-23	JAYJMP01	231538	NA	NA	NA	NA	NA	NA	NA	NA	Illumina NovaSeq	Hanyang University College of Medicine	PRJNA1059653	SAMN39213009	NA	NA	NA	NA	Peptostreptococcaceae	99.45	NA	39213009	2023	South Korea	Homo sapiens	NA	Clostridioides difficile	Pathogen: clinical or host-associated sample from Clostridioides difficile	cdifficile	588	1	6	4	7
876	GCA_025533015.1	ASM2553301v1	Clostridioides difficile	1496	NA	HP37	NA	NA	NA	NA	NCBI Prokaryotic Genome Annotation Pipeline (PGAP)	4250173	NA	Scaffold	2022-10-03	JACFVL01	231531	231531	102	NA	NA	NA	NA	NA	NA	Illumina HiSeq	the First Affiliated Hospital of Medicine School, Zhejiang University	PRJNA647668	SAMN15595048	3947	3818	62	NA	Peptostreptococcaceae	100	NA	15595048	2019	China	Homo sapiens	NA	Clostridioides difficile	Microbe sample from Clostridioides difficile	cdifficile	54	1	4	7	1
877	GCA_003862785.1	ASM386278v1	Clostridioides difficile	1496	NA	17-250-06287	NA	NA	NA	NA	NCBI Prokaryotic Genome Annotation Pipeline (PGAP)	4086452	NA	Contig	2018-12-04	RRAI01	231403	NA	NA	NA	NA	NA	NA	NA	NA	Illumina MiSeq	WRAIR	PRJNA504639	SAMN10406224	3838	3667	83	NA	Peptostreptococcaceae	100	NA	10406224	2017	United States	Homo sapiens	NA	Clostridioides difficile	Microbe sample from Clostridioides difficile	cdifficile	2	1	1	2	1
878	GCA_900165665.1	16852_2#53	Clostridioides difficile	1496	NA	VRECD0060	NA	NA	NA	NA	Annotation submitted by SC	4189636	NA	Scaffold	2017-02-15	FURL01	231296	314543	36	NA	NA	NA	NA	NA	NA	NA	SC	PRJEB8767	SAMEA3375025	3855	3756	NA	NA	Peptostreptococcaceae	99.89	NA	4106784	2014	United Kingdom	Non-Homo sapiens	NA	Clostridioides difficile	16852_2#53	cdifficile	3	1	1	2	1
879	GCA_901004555.1	7614_4#64	Clostridioides difficile	1496	NA	lsh28	NA	NA	NA	NA	Annotation submitted by SC	4199532	NA	Contig	2019-05-31	CAAJVH01	231245	NA	NA	NA	NA	NA	NA	NA	NA	NA	SC	PRJEB2101	SAMEA1402428	3848	3767	NA	NA	Peptostreptococcaceae	100	NA	1038256	NA	Australia	Non-Homo sapiens	NA	Clostridioides difficile	7614_4#64	cdifficile	9	1	1	6	1
880	GCA_900096125.1	ASM90009612v1	Clostridioides difficile	1496	NA	NA	NA	NA	CD105HS31	NA	NA	4086887	NA	Scaffold	2018-04-17	FMKN01	231166	231166	40	NA	NA	NA	NA	NA	NA	NA	University of Leicester	PRJEB13566	SAMEA4428049	NA	NA	NA	NA	Peptostreptococcaceae	100	NA	8935103	NA	NA	Non-Homo sapiens	NA	Clostridioides difficile	Draft genome assemblies for UK C. difficile isolates	cdifficile	56	1	3	6	3
881	GCA_002301145.1	ASM230114v1	Clostridioides difficile	1496	NA	5494-Y/ST110	NA	NA	NA	NA	NCBI Prokaryotic Genome Annotation Pipeline (PGAP)	4077149	NA	Contig	2017-09-14	MOPK01	231158	NA	NA	NA	NA	NA	NA	NA	NA	Illumina MiSeq	Ann & Robert H. Lurie Children's Hospital of Chicago	PRJNA340238	SAMN05710848	3792	3598	74	NA	Peptostreptococcaceae	100	NA	5710848	2013	United States	Homo sapiens	NA	Clostridioides difficile	5494	cdifficile	740	1	1	2	107
882	GCA_900095915.1	ASM90009591v1	Clostridioides difficile	1496	NA	NA	NA	NA	CD105HS37	NA	NA	4204840	NA	Scaffold	2018-04-17	FMKU01	231135	354338	38	NA	NA	NA	NA	NA	NA	NA	University of Leicester	PRJEB13566	SAMEA4428055	NA	NA	NA	NA	Peptostreptococcaceae	99.34	NA	8935109	NA	NA	Non-Homo sapiens	NA	Clostridioides difficile	Draft genome assemblies for UK C. difficile isolates	cdifficile	8	1	1	2	6
883	GCA_900166395.1	11670_1#37	Clostridioides difficile	1496	NA	CD35	NA	NA	NA	NA	Annotation submitted by SC	4025541	NA	Scaffold	2017-02-15	FUUH01	231028	264934	39	NA	NA	NA	NA	NA	NA	NA	SC	PRJEB4347	SAMEA2239386	3691	3616	NA	NA	Peptostreptococcaceae	100	NA	2663245	2014	United Kingdom	Non-Homo sapiens	NA	Clostridioides difficile	11670_1#37	cdifficile	56	1	3	6	3
884	GCA_039503025.1	ASM3950302v1	Clostridioides difficile	1496	NA	SL-15-B	NA	NA	NA	NA	NCBI Prokaryotic Genome Annotation Pipeline (PGAP)	4178332	NA	Scaffold	2024-05-05	JBCJLN01	230970	230970	127	NA	NA	NA	NA	NA	NA	Illumina	Medical University of Gdansk	PRJNA1106246	SAMN41129511	3903	3746	42	NA	Peptostreptococcaceae	100	NA	41129511	2023	Poland	Homo sapiens	NA	Clostridioides difficile	Pathogen: clinical or host-associated sample from Clostridioides difficile	cdifficile	417	35	1	1	10
885	GCA_900631905.1	14230833GM	Clostridioides difficile	1496	NA	NA	NA	NA	14230833GM	NA	NA	4133224	NA	Scaffold	2019-09-30	UZVZ01	230964	230964	204	NA	NA	NA	NA	NA	NA	NA	ERA7	PRJEB30088	SAMEA5147704	NA	NA	NA	NA	Peptostreptococcaceae	100	NA	12886830	NA	NA	Non-Homo sapiens	NA	Clostridioides difficile	Clostridium difficile 027 HGUGM	cdifficile	1	1	1	1	10
886	GCA_003328455.1	ASM332845v1	Clostridioides difficile	1496	NA	2	NA	NA	NA	NA	NA	4242385	NA	Scaffold	2018-07-19	QPAA01	230766	230766	61	NA	NA	NA	NA	NA	NA	Illumina HiSeq	National Institute for Communicable Disease Control and Prevention	PRJNA479396	SAMN09536718	NA	NA	NA	NA	Peptostreptococcaceae	100	NA	9536718	2014	China	Homo sapiens	NA	Clostridioides difficile	Microbe sample from Clostridioides difficile	cdifficile	81	3	1	3	8
887	GCA_002300955.1	ASM230095v1	Clostridioides difficile	1496	NA	5483-L/ST55	NA	NA	NA	NA	NCBI Prokaryotic Genome Annotation Pipeline (PGAP)	4035276	NA	Contig	2017-09-14	MNBU01	230585	NA	NA	NA	NA	NA	NA	NA	NA	Illumina MiSeq	Ann & Robert H. Lurie Children's Hospital of Chicago	PRJNA340238	SAMN05710838	3735	3537	71	NA	Peptostreptococcaceae	99.34	NA	5710838	2012	United States	Homo sapiens	NA	Clostridioides difficile	5483	cdifficile	55	1	1	6	6
888	GCA_900687715.1	7614_4#74	Clostridioides difficile	1496	NA	lsh38	NA	NA	NA	NA	Annotation submitted by SC	4206072	NA	Scaffold	2019-02-21	CAACZZ01	230416	230416	53	NA	NA	NA	NA	NA	NA	NA	SC	PRJEB2101	SAMEA1402386	3847	3759	NA	NA	Peptostreptococcaceae	100	NA	1038266	NA	United Kingdom	Non-Homo sapiens	NA	Clostridioides difficile	7614_4#74	cdifficile	7	1	1	7	1
889	GCA_900687665.1	7614_4#66	Clostridioides difficile	1496	NA	lsh30	NA	NA	NA	NA	Annotation submitted by SC	4335612	NA	Scaffold	2019-02-21	CAACZV01	230397	230397	55	NA	NA	NA	NA	NA	NA	NA	SC	PRJEB2101	SAMEA1402353	4001	3912	NA	NA	Peptostreptococcaceae	100	NA	1038258	NA	Ireland	Non-Homo sapiens	NA	Clostridioides difficile	7614_4#66	cdifficile	7	1	1	7	1
890	GCA_038756485.1	ASM3875648v1	Clostridioides difficile	1496	NA	Cdif_IE22_0189	NA	NA	NA	NA	NA	4111966	NA	Scaffold	2024-04-30	JBBBNQ01	230395	248262	52	NA	NA	NA	NA	NA	NA	Illumina MiSeq	Public Health Laboratory	PRJNA1063640	SAMN39402594	NA	NA	NA	NA	Peptostreptococcaceae	100	NA	39402594	2022	Ireland	Homo sapiens	NA	Clostridioides difficile	Pathogen: clinical or host-associated sample from Clostridioides difficile	cdifficile	2	1	1	2	1
891	GCA_025397745.1	ASM2539774v1	Clostridioides difficile	1496	NA	G59	NA	NA	NA	NA	NCBI Prokaryotic Genome Annotation Pipeline (PGAP)	4271211	NA	Contig	2022-09-23	JAINUC01	230348	NA	NA	NA	NA	NA	NA	NA	NA	Illumina HiSeq	Ruijin Hospital, Shanghai Jiao Tong University School of Medicine	PRJNA752438	SAMN20769051	3966	3866	73	NA	Peptostreptococcaceae	100	0.66	20769051	2018	China	Homo sapiens	NA	Clostridioides difficile	Pathogen: clinical or host-associated sample from Clostridioides difficile	cdifficile	37	3	7	3	8
892	GCA_900166365.1	11670_1#19	Clostridioides difficile	1496	NA	CD18	NA	NA	NA	NA	Annotation submitted by SC	4142242	NA	Scaffold	2017-02-15	FUUD01	230340	246977	39	NA	NA	NA	NA	NA	NA	NA	SC	PRJEB4347	SAMEA2239369	3761	3690	NA	NA	Peptostreptococcaceae	100	NA	2663228	2014	United Kingdom	Non-Homo sapiens	NA	Clostridioides difficile	11670_1#19	cdifficile	2	1	1	2	1
893	GCA_900164565.1	16780_8#94	Clostridioides difficile	1496	NA	VRECD0179	NA	NA	NA	NA	Annotation submitted by SC	4338827	NA	Scaffold	2017-02-15	FUNF01	230249	428504	34	NA	NA	NA	NA	NA	NA	NA	SC	PRJEB8767	SAMEA3375160	4049	3956	NA	NA	Peptostreptococcaceae	100	NA	4089539	2014	United Kingdom	Homo sapiens	NA	Clostridioides difficile	16780_8#94	cdifficile	10	2	1	2	1
894	GCA_038752635.1	ASM3875263v1	Clostridioides difficile	1496	NA	Cdif_IE22_4737	NA	NA	NA	NA	NA	4400257	NA	Contig	2024-04-30	JBBBKJ01	230241	NA	NA	NA	NA	NA	NA	NA	NA	Illumina MiSeq	Public Health Laboratory	PRJNA1063640	SAMN39402679	NA	NA	NA	NA	Peptostreptococcaceae	100	8.61	39402679	2022	Ireland	Homo sapiens	NA	Clostridioides difficile	Pathogen: clinical or host-associated sample from Clostridioides difficile	cdifficile	2	1	1	2	1
895	GCA_900165335.1	16780_8#82	Clostridioides difficile	1496	NA	VRECD0181	NA	NA	NA	NA	Annotation submitted by SC	4281476	NA	Scaffold	2017-02-15	FUQB01	230233	400623	40	NA	NA	NA	NA	NA	NA	NA	SC	PRJEB8767	SAMEA3375148	4013	3913	NA	NA	Peptostreptococcaceae	100	0.66	4089527	2015	United Kingdom	Non-Homo sapiens	NA	Clostridioides difficile	16780_8#82	cdifficile	254	11	7	14	14
896	GCA_016094245.1	ASM1609424v1	Clostridioides difficile	1496	NA	GV377	NA	NA	NA	NA	NCBI Prokaryotic Genome Annotation Pipeline (PGAP)	4081010	NA	Scaffold	2020-12-16	VCAK01	230105	230105	73	NA	NA	NA	NA	NA	NA	Illumina MiSeq	University of Arizona	PRJNA542726	SAMN11637482	3794	3643	84	NA	Peptostreptococcaceae	99.34	NA	11637482	2016	United States	Homo sapiens	NA	Clostridioides difficile	Pathogen: clinical or host-associated sample from Clostridioides difficile	cdifficile	28	1	1	2	1
897	GCA_900096245.1	ASM90009624v1	Clostridioides difficile	1496	NA	NA	NA	NA	CD105HS42	NA	NA	4144396	NA	Scaffold	2018-04-17	FMKK01	230014	321943	36	NA	NA	NA	NA	NA	NA	NA	University of Leicester	PRJEB13566	SAMEA4428060	NA	NA	NA	NA	Peptostreptococcaceae	100	NA	8935114	NA	NA	Non-Homo sapiens	NA	Clostridioides difficile	Draft genome assemblies for UK C. difficile isolates	cdifficile	2	1	1	2	1
898	GCA_900166145.1	11670_1#34	Clostridioides difficile	1496	NA	CD32	NA	NA	NA	NA	Annotation submitted by SC	4104407	NA	Scaffold	2017-02-15	FUTH01	229998	282974	30	NA	NA	NA	NA	NA	NA	NA	SC	PRJEB4347	SAMEA2239383	3734	3666	NA	NA	Peptostreptococcaceae	100	NA	2663242	2014	United Kingdom	Non-Homo sapiens	NA	Clostridioides difficile	11670_1#34	cdifficile	2	1	1	2	1
899	GCA_034188605.1	ASM3418860v1	Clostridioides difficile	1496	NA	SHC0048	NA	NA	NA	NA	NCBI Prokaryotic Genome Annotation Pipeline (PGAP)	4139209	NA	Contig	2023-12-07	JAXHQM01	229972	NA	NA	NA	NA	NA	NA	NA	NA	Illumina NovaSeq	Children's Hospital of Shanghai	PRJNA1047048	SAMN38512572	3850	3724	46	NA	Peptostreptococcaceae	100	NA	38512572	2022	China	Homo sapiens	NA	Clostridioides difficile	Microbe sample from Clostridioides difficile	cdifficile	2	1	1	2	1
900	GCA_900165945.1	11670_1#68	Clostridioides difficile	1496	NA	CD65	NA	NA	NA	NA	Annotation submitted by SC	4101999	NA	Scaffold	2017-02-15	FUSM01	229945	247554	39	NA	NA	NA	NA	NA	NA	NA	SC	PRJEB4347	SAMEA2239416	3722	3654	NA	NA	Peptostreptococcaceae	100	NA	2663275	2014	United Kingdom	Non-Homo sapiens	NA	Clostridioides difficile	11670_1#68	cdifficile	2	1	1	2	1
[truncated: 18,811 more rows]
[truncated: 3 more columns]
